# Supplementary material for: 2-[Anilino(phen­yl)meth­yl]cyclo­heptan­one
Source: Acta Crystallogr Sect E Struct Rep Online. 2012 Dec 19;69(Pt 1):o109. doi: 10.1107/S1600536812050659 (PMC3588277; doi:10.1107/S1600536812050659)
Supplement: Supplementary file 1 [file e-69-0o109-sup1.cif]

##############################################################################
#                                                                            #
# This CIF contains the data in a paper accepted for publication in          #
# Acta Crystallographica Section E. It conforms to the requirements of       #
# Notes for Authors for Acta Crystallographica Section E, and has been       #
# peer reviewed under the auspices of the IUCr Commission on Journals.       #
#                                                                            #
# Full details of the Crystallographic Information File format               #
# are given in the paper "The Crystallographic Information File (CIF):       #
# a New Standard Archive File for Crystallography" by S. R. Hall, F. H.      #
# Allen and I. D. Brown [Acta Cryst. (1991), A47, 655-685].                  #
#                                                                            #
# The current version of the core CIF dictionary is obtainable from          #
# ftp://ftp.iucr.org/pub/cif_core.dic.                                       #
#                                                                            #
# Software is freely available for graphical display of the structure(s)     #
# in this CIF. For information consult the CIF software page                 #
# http://www.iucr.org/resources/cif/software.                                #
#                                                                            #
# This file may be used for bona fide research purposes within the           #
# scientific community so long as proper attribution is given to the journal # 
# article from which it was obtained.                                        #
#                                                                            #
##############################################################################
data_I
_audit_creation_method     SHELXL-97
_chemical_name_systematic
;
2-[Anilino(phenyl)methyl]cycloheptanone
;
_chemical_name_common     ?
_chemical_formula_moiety     'C20 H23 N O'
_chemical_formula_sum     'C20 H23 N O'
_chemical_formula_iupac     'C20 H23 N O'
_chemical_formula_weight     293.39
_chemical_melting_point     ?
_symmetry_cell_setting     monoclinic
_symmetry_space_group_name_H-M     'P 21/c'
_symmetry_space_group_name_Hall     '-P 2ybc'
loop_
    _symmetry_equiv_pos_as_xyz
    'x, y, z'
    '-x, y+1/2, -z+1/2'
    '-x, -y, -z'
    'x, -y-1/2, z-1/2'
_cell_length_a     5.7534(4)
_cell_length_b     16.1336(8)
_cell_length_c     18.1980(13)
_cell_angle_alpha     90.00
_cell_angle_beta     99.371(6)
_cell_angle_gamma     90.00
_cell_volume     1666.65(19)
_cell_formula_units_Z     4
_cell_measurement_reflns_used     10757
_cell_measurement_theta_min     1.70
_cell_measurement_theta_max     28.00
_cell_measurement_temperature     296
_exptl_crystal_description     'prism'
_exptl_crystal_colour     'colourless'
_exptl_crystal_size_max     0.720
_exptl_crystal_size_mid     0.557
_exptl_crystal_size_min     0.270
_exptl_crystal_density_diffrn     1.169
_exptl_crystal_density_meas     ?
_exptl_crystal_density_method     'not measured'
_exptl_crystal_F_000     632
_exptl_absorpt_coefficient_mu     0.071
_exptl_absorpt_correction_type     integration
_exptl_absorpt_process_details     '(X-RED32; Stoe & Cie, 2002)'
_exptl_absorpt_correction_T_min     0.9646
_exptl_absorpt_correction_T_max     0.9849
_exptl_special_details     ?
_diffrn_ambient_temperature     296
_diffrn_radiation_type     'MoK\a'
_diffrn_radiation_wavelength     0.71073
_diffrn_radiation_source     'fine-focus sealed tube'
_diffrn_radiation_monochromator     graphite
_diffrn_measurement_device_type     'Stoe IPDS 2'
_diffrn_measurement_method     'rotation method'
_diffrn_detector_area_resol_mean     ?
_diffrn_reflns_number     10757
_diffrn_reflns_av_R_equivalents     0.0411
_diffrn_reflns_av_sigmaI/netI     0.0362
_diffrn_reflns_theta_min     1.70
_diffrn_reflns_theta_max     26.50
_diffrn_reflns_theta_full     26.50
_diffrn_measured_fraction_theta_max     0.999
_diffrn_measured_fraction_theta_full     0.999
_diffrn_reflns_limit_h_min     -7
_diffrn_reflns_limit_h_max     7
_diffrn_reflns_limit_k_min     -20
_diffrn_reflns_limit_k_max     20
_diffrn_reflns_limit_l_min     -22
_diffrn_reflns_limit_l_max     18
_diffrn_standards_number     ?
_diffrn_standards_interval_count     ?
_diffrn_standards_interval_time     ?
_diffrn_standards_decay_%     ?
_refine_special_details
;
Refinement of <i>F</i>^2^ against ALL reflections. The weighted <i>R</i>-factor
<i>wR</i> and goodness of fit <i>S</i> are based on <i>F</i>^2^, conventional
<i>R</i>-factors <i>R</i> are based on <i>F</i>, with <i>F</i> set to zero for
negative <i>F</i>^2^. The threshold expression of <i>F</i>^2^ >
\s(<i>F</i>^2^) is used only for calculating <i>R</i>-factors(gt) <i>etc</i>.
and is not relevant to the choice of reflections for refinement.
<i>R</i>-factors based on <i>F</i>^2^ are statistically about twice as large
as those based on <i>F</i>, and <i>R</i>- factors based on ALL data will be
even larger.
;
_reflns_number_total     3449
_reflns_number_gt     2170
_reflns_threshold_expression     I>2sigma(I)
_refine_ls_structure_factor_coef     Fsqd
_refine_ls_matrix_type     full
_refine_ls_R_factor_all     0.0861
_refine_ls_R_factor_gt     0.0477
_refine_ls_wR_factor_gt     0.1200
_refine_ls_wR_factor_ref     0.1355
_refine_ls_goodness_of_fit_ref     1.014
_refine_ls_restrained_S_all     1.014
_refine_ls_number_reflns     3449
_refine_ls_number_parameters     203
_refine_ls_number_restraints     0
_refine_ls_hydrogen_treatment     mixed
_refine_ls_weighting_scheme     calc
_refine_ls_weighting_details
                 'calc w=1/[\s^2^(Fo^2^)+(0.0722P)^2^] where P=(Fo^2^+2Fc^2^)/3'
_atom_sites_solution_hydrogens     geom
_atom_sites_solution_primary     direct
_atom_sites_solution_secondary     difmap
_refine_ls_shift/su_max     0.000
_refine_ls_shift/su_mean     0.000
_refine_diff_density_max     0.259
_refine_diff_density_min     -0.129
_refine_ls_extinction_method     none
_refine_ls_extinction_coef     ?
loop_
    _atom_type_symbol
    _atom_type_description
    _atom_type_scat_dispersion_real
    _atom_type_scat_dispersion_imag
    _atom_type_scat_source
    'C' 'C' 0.0033 0.0016
                         'International Tables Vol C Tables 4.2.6.8 and 6.1.1.4'
    'H' 'H' 0.0000 0.0000
                         'International Tables Vol C Tables 4.2.6.8 and 6.1.1.4'
    'N' 'N' 0.0061 0.0033
                         'International Tables Vol C Tables 4.2.6.8 and 6.1.1.4'
    'O' 'O' 0.0106 0.0060
                         'International Tables Vol C Tables 4.2.6.8 and 6.1.1.4'
_computing_data_collection     'X-AREA (Stoe & Cie, 2002)'
_computing_cell_refinement     'X-AREA (Stoe & Cie, 2002)'
_computing_data_reduction     'X-RED32 (Stoe & Cie, 2002)'
_computing_structure_solution     'SHELXS97 (Sheldrick, 2008)'
_computing_structure_refinement     'SHELXL97 (Sheldrick, 2008)'
_computing_molecular_graphics     'ORTEP-3 for Windows (Farrugia, 2012)'
_computing_publication_material     'WinGX (Farrugia, 2012)'
loop_
    _atom_site_type_symbol
    _atom_site_label
    _atom_site_fract_x
    _atom_site_fract_y
    _atom_site_fract_z
    _atom_site_U_iso_or_equiv
    _atom_site_adp_type
    _atom_site_calc_flag
    _atom_site_refinement_flags
    _atom_site_occupancy
    _atom_site_symmetry_multiplicity
    _atom_site_disorder_assembly
    _atom_site_disorder_group
    C C1 0.4026(3) 0.45073(9) 0.32943(9) 0.0508(4) Uani d . 1 1 . .
    H H1 0.5213 0.4211 0.3065 0.061 Uiso calc R 1 1 . .
    C C2 0.1676(3) 0.41004(10) 0.30531(10) 0.0545(4) Uani d . 1 1 . .
    C C3 0.1590(3) 0.31909(11) 0.28983(11) 0.0680(5) Uani d . 1 1 . .
    H H3A 0.1590 0.3111 0.2370 0.082 Uiso calc R 1 1 . .
    H H3B 0.0108 0.2978 0.3008 0.082 Uiso calc R 1 1 . .
    C C4 0.3563(4) 0.26786(11) 0.33231(12) 0.0750(6) Uani d . 1 1 . .
    H H4A 0.3205 0.2097 0.3229 0.090 Uiso calc R 1 1 . .
    H H4B 0.5002 0.2801 0.3131 0.090 Uiso calc R 1 1 . .
    C C5 0.3998(5) 0.28183(13) 0.41489(13) 0.0919(7) Uani d . 1 1 . .
    H H5A 0.2488 0.2880 0.4315 0.110 Uiso calc R 1 1 . .
    H H5B 0.4747 0.2328 0.4388 0.110 Uiso calc R 1 1 . .
    C C6 0.5488(5) 0.35543(15) 0.44101(12) 0.0922(7) Uani d . 1 1 . .
    H H6A 0.5733 0.3557 0.4950 0.111 Uiso calc R 1 1 . .
    H H6B 0.7017 0.3476 0.4261 0.111 Uiso calc R 1 1 . .
    C C7 0.4594(4) 0.43901(13) 0.41458(11) 0.0786(6) Uani d . 1 1 . .
    H H7A 0.5761 0.4800 0.4346 0.094 Uiso calc R 1 1 . .
    H H7B 0.3177 0.4505 0.4353 0.094 Uiso calc R 1 1 . .
    C C8 0.4030(3) 0.54291(9) 0.30610(10) 0.0533(4) Uani d . 1 1 . .
    H H8 0.2812 0.5716 0.3283 0.064 Uiso calc R 1 1 . .
    C C9 0.5035(3) 0.52774(10) 0.17700(11) 0.0606(5) Uani d . 1 1 . .
    H H9 0.6439 0.5026 0.1982 0.073 Uiso calc R 1 1 . .
    C C10 0.4556(4) 0.53841(12) 0.10111(12) 0.0726(5) Uani d . 1 1 . .
    H H10 0.5642 0.5210 0.0717 0.087 Uiso calc R 1 1 . .
    C C11 0.2490(4) 0.57456(13) 0.06854(13) 0.0801(6) Uani d . 1 1 . .
    H H11 0.2159 0.5810 0.0171 0.096 Uiso calc R 1 1 . .
    C C12 0.0910(4) 0.60127(14) 0.11243(14) 0.0850(7) Uani d . 1 1 . .
    H H12 -0.0489 0.6264 0.0907 0.102 Uiso calc R 1 1 . .
    C C13 0.1397(3) 0.59089(12) 0.18865(12) 0.0713(5) Uani d . 1 1 . .
    H H13 0.0314 0.6093 0.2178 0.086 Uiso calc R 1 1 . .
    C C14 0.3459(3) 0.55379(9) 0.22262(10) 0.0530(4) Uani d . 1 1 . .
    C C15 0.6636(3) 0.65940(9) 0.36011(9) 0.0525(4) Uani d . 1 1 . .
    C C16 0.8846(3) 0.68313(11) 0.39812(10) 0.0604(4) Uani d . 1 1 . .
    H H16 1.0051 0.6441 0.4065 0.073 Uiso calc R 1 1 . .
    C C17 0.9275(4) 0.76247(12) 0.42320(12) 0.0706(5) Uani d . 1 1 . .
    H H17 1.0764 0.7766 0.4481 0.085 Uiso calc R 1 1 . .
    C C18 0.7531(4) 0.82152(12) 0.41206(12) 0.0760(6) Uani d . 1 1 . .
    H H18 0.7823 0.8754 0.4293 0.091 Uiso calc R 1 1 . .
    C C19 0.5343(4) 0.79933(11) 0.37481(12) 0.0688(5) Uani d . 1 1 . .
    H H19 0.4152 0.8389 0.3671 0.083 Uiso calc R 1 1 . .
    C C20 0.4877(3) 0.71963(10) 0.34864(10) 0.0587(4) Uani d . 1 1 . .
    H H20 0.3387 0.7062 0.3233 0.070 Uiso calc R 1 1 . .
    N N1 0.6284(3) 0.57845(9) 0.33722(10) 0.0661(5) Uani d . 1 1 . .
    O O1 -0.0127(2) 0.44979(8) 0.30255(10) 0.0854(5) Uani d . 1 1 . .
    H H1A 0.751(3) 0.5457(11) 0.3392(10) 0.064(5) Uiso d . 1 1 . .
loop_
    _atom_site_aniso_label
    _atom_site_aniso_U_11
    _atom_site_aniso_U_22
    _atom_site_aniso_U_33
    _atom_site_aniso_U_12
    _atom_site_aniso_U_13
    _atom_site_aniso_U_23
    C1 0.0554(9) 0.0428(8) 0.0545(10) 0.0063(7) 0.0095(7) -0.0041(7)
    C2 0.0518(9) 0.0529(9) 0.0604(11) 0.0067(8) 0.0142(8) 0.0069(8)
    C3 0.0697(11) 0.0561(10) 0.0797(13) -0.0070(9) 0.0166(9) -0.0084(9)
    C4 0.0957(15) 0.0449(9) 0.0878(15) 0.0060(10) 0.0253(11) 0.0033(9)
    C5 0.132(2) 0.0664(13) 0.0802(16) 0.0179(13) 0.0271(14) 0.0195(11)
    C6 0.1148(18) 0.0980(17) 0.0584(13) 0.0108(15) -0.0023(12) 0.0184(11)
    C7 0.1024(16) 0.0695(12) 0.0605(12) 0.0015(11) 0.0029(11) -0.0085(10)
    C8 0.0482(9) 0.0410(8) 0.0709(11) 0.0037(7) 0.0104(8) -0.0043(7)
    C9 0.0577(10) 0.0510(9) 0.0719(13) 0.0038(8) 0.0067(9) -0.0009(8)
    C10 0.0826(14) 0.0633(12) 0.0738(14) 0.0020(10) 0.0182(11) -0.0008(9)
    C11 0.0962(16) 0.0693(12) 0.0719(13) 0.0007(12) 0.0054(12) 0.0129(10)
    C12 0.0760(14) 0.0830(14) 0.0903(17) 0.0155(11) -0.0031(12) 0.0220(12)
    C13 0.0606(11) 0.0674(11) 0.0857(15) 0.0125(9) 0.0110(10) 0.0134(10)
    C14 0.0509(9) 0.0348(7) 0.0730(12) -0.0021(7) 0.0092(8) 0.0022(7)
    C15 0.0585(10) 0.0456(8) 0.0551(10) -0.0011(7) 0.0142(7) -0.0021(7)
    C16 0.0588(10) 0.0578(10) 0.0639(11) 0.0009(8) 0.0076(8) -0.0071(8)
    C17 0.0700(12) 0.0648(11) 0.0757(13) -0.0106(10) 0.0076(10) -0.0152(9)
    C18 0.0901(14) 0.0522(10) 0.0873(15) -0.0114(10) 0.0198(11) -0.0138(10)
    C19 0.0754(12) 0.0462(9) 0.0876(14) 0.0064(9) 0.0215(10) 0.0000(9)
    C20 0.0591(10) 0.0469(9) 0.0707(12) 0.0001(8) 0.0122(8) 0.0007(8)
    N1 0.0520(9) 0.0463(8) 0.0961(13) 0.0057(7) 0.0010(8) -0.0161(7)
    O1 0.0558(8) 0.0696(9) 0.1328(14) 0.0105(7) 0.0216(8) 0.0106(8)
_geom_special_details
;
All e.s.d.'s (except the e.s.d. in the dihedral angle between two l.s. planes)
are estimated using the full covariance matrix. The cell e.s.d.'s are taken
into account individually in the estimation of e.s.d.'s in distances, angles
and torsion angles; correlations between e.s.d.'s in cell parameters are only
used when they are defined by crystal symmetry. An approximate (isotropic)
treatment of cell e.s.d.'s is used for estimating e.s.d.'s involving l.s.
planes.
;
loop_
    _geom_bond_atom_site_label_1
    _geom_bond_atom_site_label_2
    _geom_bond_site_symmetry_2
    _geom_bond_distance
    _geom_bond_publ_flag
    C1 C2 . 1.502(2) ?
    C1 C7 . 1.542(2) ?
    C1 C8 . 1.547(2) ?
    C1 H1 . 0.9800 ?
    C2 O1 . 1.214(2) ?
    C2 C3 . 1.493(2) ?
    C3 C4 . 1.511(3) ?
    C3 H3A . 0.9700 ?
    C3 H3B . 0.9700 ?
    C4 C5 . 1.500(3) ?
    C4 H4A . 0.9700 ?
    C4 H4B . 0.9700 ?
    C5 C6 . 1.496(3) ?
    C5 H5A . 0.9700 ?
    C5 H5B . 0.9700 ?
    C6 C7 . 1.495(3) ?
    C6 H6A . 0.9700 ?
    C6 H6B . 0.9700 ?
    C7 H7A . 0.9700 ?
    C7 H7B . 0.9700 ?
    C8 N1 . 1.446(2) ?
    C8 C14 . 1.511(2) ?
    C8 H8 . 0.9800 ?
    C9 C10 . 1.374(3) ?
    C9 C14 . 1.390(2) ?
    C9 H9 . 0.9300 ?
    C10 C11 . 1.369(3) ?
    C10 H10 . 0.9300 ?
    C11 C12 . 1.373(3) ?
    C11 H11 . 0.9300 ?
    C12 C13 . 1.380(3) ?
    C12 H12 . 0.9300 ?
    C13 C14 . 1.382(2) ?
    C13 H13 . 0.9300 ?
    C15 N1 . 1.376(2) ?
    C15 C20 . 1.394(2) ?
    C15 C16 . 1.399(2) ?
    C16 C17 . 1.368(2) ?
    C16 H16 . 0.9300 ?
    C17 C18 . 1.375(3) ?
    C17 H17 . 0.9300 ?
    C18 C19 . 1.376(3) ?
    C18 H18 . 0.9300 ?
    C19 C20 . 1.382(2) ?
    C19 H19 . 0.9300 ?
    C20 H20 . 0.9300 ?
    N1 H1A . 0.879(19) ?
loop_
    _geom_angle_atom_site_label_1
    _geom_angle_atom_site_label_2
    _geom_angle_atom_site_label_3
    _geom_angle_site_symmetry_1
    _geom_angle_site_symmetry_3
    _geom_angle
    _geom_angle_publ_flag
    C2 C1 C7 . . 105.86(14) ?
    C2 C1 C8 . . 112.43(13) ?
    C7 C1 C8 . . 112.58(14) ?
    C2 C1 H1 . . 108.6 ?
    C7 C1 H1 . . 108.6 ?
    C8 C1 H1 . . 108.6 ?
    O1 C2 C3 . . 120.63(16) ?
    O1 C2 C1 . . 120.23(15) ?
    C3 C2 C1 . . 119.02(14) ?
    C2 C3 C4 . . 116.21(16) ?
    C2 C3 H3A . . 108.2 ?
    C4 C3 H3A . . 108.2 ?
    C2 C3 H3B . . 108.2 ?
    C4 C3 H3B . . 108.2 ?
    H3A C3 H3B . . 107.4 ?
    C5 C4 C3 . . 114.78(17) ?
    C5 C4 H4A . . 108.6 ?
    C3 C4 H4A . . 108.6 ?
    C5 C4 H4B . . 108.6 ?
    C3 C4 H4B . . 108.6 ?
    H4A C4 H4B . . 107.5 ?
    C6 C5 C4 . . 115.53(18) ?
    C6 C5 H5A . . 108.4 ?
    C4 C5 H5A . . 108.4 ?
    C6 C5 H5B . . 108.4 ?
    C4 C5 H5B . . 108.4 ?
    H5A C5 H5B . . 107.5 ?
    C7 C6 C5 . . 117.68(19) ?
    C7 C6 H6A . . 107.9 ?
    C5 C6 H6A . . 107.9 ?
    C7 C6 H6B . . 107.9 ?
    C5 C6 H6B . . 107.9 ?
    H6A C6 H6B . . 107.2 ?
    C6 C7 C1 . . 116.06(17) ?
    C6 C7 H7A . . 108.3 ?
    C1 C7 H7A . . 108.3 ?
    C6 C7 H7B . . 108.3 ?
    C1 C7 H7B . . 108.3 ?
    H7A C7 H7B . . 107.4 ?
    N1 C8 C14 . . 112.45(14) ?
    N1 C8 C1 . . 108.37(13) ?
    C14 C8 C1 . . 112.20(13) ?
    N1 C8 H8 . . 107.9 ?
    C14 C8 H8 . . 107.9 ?
    C1 C8 H8 . . 107.9 ?
    C10 C9 C14 . . 121.25(17) ?
    C10 C9 H9 . . 119.4 ?
    C14 C9 H9 . . 119.4 ?
    C11 C10 C9 . . 120.4(2) ?
    C11 C10 H10 . . 119.8 ?
    C9 C10 H10 . . 119.8 ?
    C10 C11 C12 . . 119.5(2) ?
    C10 C11 H11 . . 120.3 ?
    C12 C11 H11 . . 120.3 ?
    C11 C12 C13 . . 120.1(2) ?
    C11 C12 H12 . . 120.0 ?
    C13 C12 H12 . . 120.0 ?
    C12 C13 C14 . . 121.4(2) ?
    C12 C13 H13 . . 119.3 ?
    C14 C13 H13 . . 119.3 ?
    C13 C14 C9 . . 117.37(18) ?
    C13 C14 C8 . . 122.03(16) ?
    C9 C14 C8 . . 120.59(15) ?
    N1 C15 C20 . . 123.29(16) ?
    N1 C15 C16 . . 119.13(15) ?
    C20 C15 C16 . . 117.57(15) ?
    C17 C16 C15 . . 121.42(17) ?
    C17 C16 H16 . . 119.3 ?
    C15 C16 H16 . . 119.3 ?
    C16 C17 C18 . . 120.77(18) ?
    C16 C17 H17 . . 119.6 ?
    C18 C17 H17 . . 119.6 ?
    C17 C18 C19 . . 118.66(17) ?
    C17 C18 H18 . . 120.7 ?
    C19 C18 H18 . . 120.7 ?
    C18 C19 C20 . . 121.50(18) ?
    C18 C19 H19 . . 119.3 ?
    C20 C19 H19 . . 119.3 ?
    C19 C20 C15 . . 120.08(17) ?
    C19 C20 H20 . . 120.0 ?
    C15 C20 H20 . . 120.0 ?
    C15 N1 C8 . . 124.99(15) ?
    C15 N1 H1A . . 118.8(12) ?
    C8 N1 H1A . . 116.2(11) ?
loop_
    _geom_torsion_atom_site_label_1
    _geom_torsion_atom_site_label_2
    _geom_torsion_atom_site_label_3
    _geom_torsion_atom_site_label_4
    _geom_torsion_site_symmetry_1
    _geom_torsion_site_symmetry_2
    _geom_torsion_site_symmetry_3
    _geom_torsion_site_symmetry_4
    _geom_torsion
    _geom_torsion_publ_flag
    C7 C1 C2 O1 . . . . 90.59(19) ?
    C8 C1 C2 O1 . . . . -32.7(2) ?
    C7 C1 C2 C3 . . . . -85.34(18) ?
    C8 C1 C2 C3 . . . . 151.35(16) ?
    O1 C2 C3 C4 . . . . -147.48(19) ?
    C1 C2 C3 C4 . . . . 28.4(2) ?
    C2 C3 C4 C5 . . . . 50.6(2) ?
    C3 C4 C5 C6 . . . . -82.4(3) ?
    C4 C5 C6 C7 . . . . 61.6(3) ?
    C5 C6 C7 C1 . . . . -56.2(3) ?
    C2 C1 C7 C6 . . . . 78.4(2) ?
    C8 C1 C7 C6 . . . . -158.42(19) ?
    C2 C1 C8 N1 . . . . 175.01(14) ?
    C7 C1 C8 N1 . . . . 55.55(19) ?
    C2 C1 C8 C14 . . . . -60.23(18) ?
    C7 C1 C8 C14 . . . . -179.69(15) ?
    C14 C9 C10 C11 . . . . -0.6(3) ?
    C9 C10 C11 C12 . . . . 1.0(3) ?
    C10 C11 C12 C13 . . . . -0.7(3) ?
    C11 C12 C13 C14 . . . . 0.0(3) ?
    C12 C13 C14 C9 . . . . 0.4(3) ?
    C12 C13 C14 C8 . . . . 179.25(17) ?
    C10 C9 C14 C13 . . . . -0.1(2) ?
    C10 C9 C14 C8 . . . . -178.96(15) ?
    N1 C8 C14 C13 . . . . -125.11(17) ?
    C1 C8 C14 C13 . . . . 112.42(17) ?
    N1 C8 C14 C9 . . . . 53.71(18) ?
    C1 C8 C14 C9 . . . . -68.77(18) ?
    N1 C15 C16 C17 . . . . -178.84(17) ?
    C20 C15 C16 C17 . . . . 0.0(3) ?
    C15 C16 C17 C18 . . . . 0.3(3) ?
    C16 C17 C18 C19 . . . . -0.3(3) ?
    C17 C18 C19 C20 . . . . -0.1(3) ?
    C18 C19 C20 C15 . . . . 0.4(3) ?
    N1 C15 C20 C19 . . . . 178.42(18) ?
    C16 C15 C20 C19 . . . . -0.4(3) ?
    C20 C15 N1 C8 . . . . -7.0(3) ?
    C16 C15 N1 C8 . . . . 171.72(16) ?
    C14 C8 N1 C15 . . . . 87.9(2) ?
    C1 C8 N1 C15 . . . . -147.48(17) ?
loop_
    _geom_hbond_atom_site_label_D
    _geom_hbond_atom_site_label_H
    _geom_hbond_atom_site_label_A
    _geom_hbond_site_symmetry_A
    _geom_hbond_distance_DH
    _geom_hbond_distance_HA
    _geom_hbond_distance_DA
    _geom_hbond_angle_DHA
    N1 H1A O1 1_655 0.879(19) 2.23(2) 3.065(2) 158.4(16)
data_global
_journal_date_recd_electronic     2012-08-18
_journal_date_accepted     2012-12-12
_journal_name_full     'Acta Crystallographica, Section E'
_journal_year     2013
_journal_volume     69
_journal_issue      1
_journal_page_first     o109
_journal_page_last     o109
_journal_paper_category     QO
_journal_paper_doi     10.1107/S1600536812050659
_journal_coeditor_code     FY2069
_publ_contact_author_name     'Bagher Eftekhari-Sis'
_publ_contact_author_address
;
Department of Chemistry, University of Maragheh, Maragheh, Iran.
;
_publ_contact_author_email     'eftekharisis@maragheh.ac.ir'
_publ_contact_author_fax     '+98-421-227-6066'
_publ_contact_author_phone     '+98-421-227-8900'
_publ_section_title
;
2-[Anilino(phenyl)methyl]cycloheptanone
;
loop_
    _publ_author_name
    _publ_author_footnote
    _publ_author_address
    'Eftekhari-Sis, Bagher' ?
;
Department of Chemistry,
University of Maragheh,
Maragheh,
Iran
;
    'Mohajer, Sahar' .
;
Department of Chemistry,
University of Maragheh,
Maragheh,
Iran
;
    'Zirak, Maryam' .
;
Department of Chemistry,
Payame Noor University,
PO Box 19395-3697,
Tehran, Iran
;
    'Mozaffarnia, Sakineh' .
;
Department of Chemistry,
University of Maragheh,
Maragheh,
Iran
;
    'B\"uy\"ukg\"ung\"or, Orhan' .
;
Department of Physics,
Ondokuz May\?is University,
TR-55139,
Samsun,
Turkey
;
