# Supplementary material for: 2-[Anilino(phen­yl)meth­yl]cyclo­heptan­one
Source: Acta Crystallogr Sect E Struct Rep Online. 2012 Dec 19;69(Pt 1):o109. doi: 10.1107/S1600536812050659 (PMC3588277; doi:10.1107/S1600536812050659)
Supplement: Supplementary file 2 [file e-69-0o109-Isup2.hkl]

#
# h,k,l, Fc-squared, Fo-squared, sigma(Fo-squared) and status flag
#
data_I
_shelx_title ' TEST STRUCTURE D:\DATA\BAGHER3_DENE\BAGHER3'
_shelx_refln_list_code          4
_shelx_F_calc_maximum      131.61
_exptl_crystal_F_000       632.00
_reflns_d_resolution_high  0.7965
 
loop_
 _symmetry_equiv_pos_as_xyz
 'x, y, z'
 '-x, y+1/2, -z+1/2'
 '-x, -y, -z'
 'x, -y-1/2, z-1/2'
 
_cell_length_a     5.7534
_cell_length_b    16.1336
_cell_length_c    18.1980
_cell_angle_alpha  90.000
_cell_angle_beta   99.371
_cell_angle_gamma  90.000
 
_shelx_F_squared_multiplier     1.000
 
loop_
 _refln_index_h
 _refln_index_k
 _refln_index_l
 _refln_F_squared_calc
 _refln_F_squared_meas
 _refln_F_squared_sigma
 _refln_observed_status
   1   0   0    13427.14    13357.04     36.81 o
   2   0   0     4514.81     4117.05     48.66 o
   3   0   0       91.88       92.54      3.17 o
   4   0   0      117.08      129.07      3.64 o
   5   0   0        0.41        3.48      2.51 o
   6   0   0       37.47       42.46      3.36 o
   7   0   0        1.57        4.09      3.91 o
   1   1   0     6807.68     6571.03     22.91 o
   2   1   0       41.41       33.92      2.53 o
   3   1   0      126.16      125.96      2.39 o
   4   1   0        0.19        2.05      2.08 o
   5   1   0       37.77       41.59      2.14 o
   6   1   0        1.42        3.23      2.43 o
   7   1   0        0.00       -0.13      2.75 o
   0   2   0      458.40      633.76      9.74 o
   1   2   0      790.87      837.49      7.35 o
   2   2   0      262.32      238.42      3.32 o
   3   2   0      148.18      138.47      2.67 o
   4   2   0        1.48        3.57      2.09 o
   5   2   0      138.45      132.24      2.76 o
   6   2   0        0.55        1.87      2.16 o
   7   2   0        2.83        4.05      2.45 o
   1   3   0     4048.94     4029.02     13.89 o
   2   3   0      226.78      251.83      3.34 o
   3   3   0      260.11      252.00      3.51 o
   4   3   0      116.23      102.09      2.40 o
   5   3   0       23.96       22.23      2.23 o
   6   3   0        2.72        1.60      2.64 o
   7   3   0        0.22        0.39      2.63 o
   0   4   0      906.29      962.68      8.82 o
   1   4   0     3354.17     3502.79     40.80 o
   2   4   0     1797.41     1835.43     14.95 o
   3   4   0       22.02       22.83      2.19 o
   4   4   0       99.14       90.74      2.57 o
   5   4   0        0.09        2.53      2.12 o
   6   4   0        0.34        3.83      2.47 o
   1   5   0      342.64      356.23      5.39 o
   2   5   0      251.22      214.65      3.39 o
   3   5   0      167.79      178.81      5.14 o
   4   5   0       31.68       28.65      2.51 o
   5   5   0        4.24        9.04      2.37 o
   6   5   0        3.36        1.80      2.60 o
   0   6   0     2687.75     2658.03     25.21 o
   1   6   0       86.13       80.75      2.61 o
   2   6   0       27.84       29.16      2.51 o
   3   6   0       72.58       63.94      3.55 o
   4   6   0       63.83       63.81      4.81 o
   5   6   0       18.46       12.92      2.58 o
   6   6   0        0.00        1.48      2.93 o
   1   7   0      278.07      295.92      3.39 o
   2   7   0      716.29      713.88      4.81 o
   3   7   0       17.23       22.24      2.54 o
   4   7   0       11.49        8.92      2.54 o
   5   7   0        0.02        4.34      2.67 o
   6   7   0       31.04       35.74      3.35 o
   0   8   0     5891.24     6118.71     81.97 o
   1   8   0      232.88      240.75      2.93 o
   2   8   0        1.86        3.40      2.60 o
   3   8   0        0.00        2.70      3.52 o
   4   8   0        7.59       -0.13      2.60 o
   5   8   0       33.15       27.82      6.36 o
   6   8   0        1.02        2.83      2.92 o
   1   9   0      141.33      135.07      2.43 o
   2   9   0       97.25       98.31      4.90 o
   3   9   0       80.62       76.13      2.67 o
   4   9   0      179.71      177.59      3.44 o
   5   9   0        3.96        6.13      3.12 o
   6   9   0        0.02        1.65      3.03 o
   0  10   0      438.66      382.72     11.49 o
   1  10   0      437.57      416.41      7.24 o
   2  10   0      153.46      155.49      2.99 o
   3  10   0      561.88      552.83     12.36 o
   4  10   0        0.64        4.69      2.60 o
   5  10   0       31.20       33.01      2.92 o
   6  10   0        0.74        0.86      3.13 o
   1  11   0       32.64       26.56      2.23 o
   2  11   0       26.46       31.96      3.18 o
   3  11   0       36.08       34.13      2.74 o
   4  11   0        5.34        9.94      2.59 o
   5  11   0       10.56       11.81      2.82 o
   0  12   0       28.87       30.72      2.95 o
   1  12   0      467.34      467.30      7.13 o
   2  12   0      572.18      553.42     12.52 o
   3  12   0        1.23        1.47      2.87 o
   4  12   0       44.87       43.54      4.40 o
   5  12   0        7.42        4.84      2.91 o
   1  13   0      125.02      117.81      5.00 o
   2  13   0        6.31        8.83      2.32 o
   3  13   0        8.63       12.54      2.87 o
   4  13   0       13.61       14.68      2.98 o
   5  13   0        6.68        6.85      2.99 o
   0  14   0       34.19       27.38      3.22 o
   1  14   0      129.29      126.76      3.91 o
   2  14   0        0.11        1.74      2.30 o
   3  14   0       11.32       11.58      2.74 o
   4  14   0        5.45        7.26      3.05 o
   5  14   0        0.21        3.35      3.45 o
   1  15   0        0.02       -0.25      2.12 o
   2  15   0      131.13      107.68      4.48 o
   3  15   0        3.34        8.88      3.00 o
   4  15   0        5.99        9.39      2.97 o
   0  16   0       34.65       27.89      3.43 o
   1  16   0       60.67       56.07      2.37 o
   2  16   0       20.99       18.13      2.46 o
   3  16   0       11.83       12.55      2.86 o
   4  16   0        0.08        2.58      3.05 o
   1  17   0        3.41        3.37      2.55 o
   2  17   0        1.82        4.39      2.67 o
   3  17   0       17.28       17.84      3.32 o
   0  18   0       10.94       15.38      3.30 o
   1  18   0        8.36        8.15      2.58 o
   2  18   0        0.01        3.07      2.75 o
   3  18   0       31.36       27.01      3.27 o
   1  19   0        5.98        9.71      2.81 o
   2  19   0        5.11        5.94      2.77 o
   0  20   0        0.50        1.71      4.00 o
   1  20   0        0.04        2.89      2.70 o
  -7   1   1        2.89        5.87      2.58 o
  -6   1   1       10.82       13.35      2.48 o
  -5   1   1       99.09       97.51      2.73 o
  -4   1   1       27.22       27.85      2.04 o
  -3   1   1        0.12        2.08      1.92 o
  -2   1   1      132.77      107.82      2.78 o
  -1   1   1     8988.00     9521.95     58.71 o
   0   1   1      436.94      597.48     20.82 o
   1   1   1     1281.04     1435.52      9.92 o
   2   1   1      410.27      391.36      3.75 o
   3   1   1      659.52      661.22      3.99 o
   4   1   1      497.58      468.17      4.18 o
   5   1   1       19.22       20.51      2.23 o
   6   1   1        0.79        1.43      2.41 o
   7   1   1        0.12        1.65      2.76 o
  -7   2   1        6.01       10.53      2.79 o
  -6   2   1        0.13        0.44      2.17 o
  -5   2   1        0.60        3.49      2.21 o
  -4   2   1      259.88      253.22      3.95 o
  -3   2   1        7.70        6.15      2.08 o
  -2   2   1      266.19      258.97      3.28 o
  -1   2   1     3809.69     4024.16    101.10 o
   0   2   1      389.48      446.64     10.38 o
   1   2   1      921.27      963.91     12.10 o
   2   2   1        3.39        3.95      2.19 o
   3   2   1      627.63      645.01      4.08 o
   4   2   1      105.03      102.30      2.68 o
   5   2   1      216.83      218.00      3.42 o
   6   2   1        0.49        2.69      2.29 o
   7   2   1       14.33       17.47      2.68 o
  -7   3   1        7.41        8.01      2.54 o
  -6   3   1       22.57       22.29      2.47 o
  -5   3   1       58.92       58.48      2.40 o
  -4   3   1        0.34        1.68      2.11 o
  -3   3   1       14.09       27.18      2.16 o
  -2   3   1      590.96      568.73      4.94 o
  -1   3   1      900.56      878.54      6.70 o
   0   3   1     1011.47     1020.70     10.73 o
   1   3   1      613.55      667.43     11.15 o
   2   3   1     1812.88     1899.25     17.48 o
   3   3   1      232.93      264.86      2.96 o
   4   3   1       57.84       56.89      2.34 o
   5   3   1        7.42        5.88      2.25 o
   6   3   1        6.15        5.59      2.48 o
  -7   4   1        6.04       10.89      2.76 o
  -6   4   1        1.34        4.45      2.30 o
  -5   4   1       79.17       84.59      2.43 o
  -4   4   1        8.98        6.06      2.10 o
  -3   4   1       51.39       48.42      2.34 o
  -2   4   1       34.09       26.62      2.65 o
  -1   4   1     5932.16     5849.89    112.69 o
   0   4   1     4460.67     4676.83     51.06 o
   1   4   1       25.12       29.52      3.49 o
   2   4   1      794.12      769.40      5.20 o
   3   4   1       45.70       39.05      2.25 o
   4   4   1      324.43      315.70      3.35 o
   5   4   1       23.94       23.42      2.30 o
   6   4   1        4.35        4.41      2.38 o
  -6   5   1       10.46       14.43      2.41 o
  -5   5   1       46.15       43.13      2.66 o
  -4   5   1        9.23        9.75      2.30 o
  -3   5   1       10.14       19.54      2.36 o
  -2   5   1      669.46      683.24     13.96 o
  -1   5   1      664.94      685.63      5.53 o
   0   5   1      210.07      232.82      3.22 o
   1   5   1      503.18      501.08      6.21 o
   2   5   1     1632.10     1682.07     16.35 o
   3   5   1       30.51       23.35      2.36 o
   4   5   1       93.21       85.73      2.68 o
   5   5   1        2.48        1.34      2.41 o
   6   5   1        3.99        7.28      2.63 o
  -6   6   1        0.40        1.95      2.78 o
  -5   6   1       28.50       30.56      2.93 o
  -4   6   1        6.92        6.43      2.62 o
  -3   6   1      254.66      261.67      4.90 o
  -2   6   1       76.17       53.77      3.04 o
  -1   6   1     3194.45     3190.90     50.16 o
   0   6   1      193.85      173.14      2.70 o
   1   6   1      712.12      723.15     12.01 o
   2   6   1      541.72      463.95      4.30 o
   3   6   1       16.56       16.99      2.79 o
   4   6   1       37.63       38.68      2.55 o
   5   6   1       39.61       39.38      2.60 o
   6   6   1        0.34        1.32      2.94 o
  -6   7   1       11.02       11.81      3.23 o
  -5   7   1       35.19       27.95      3.16 o
  -4   7   1        5.31        3.47      2.75 o
  -3   7   1       57.77       55.32      2.67 o
  -2   7   1      432.53      443.71      7.88 o
  -1   7   1     2921.27     3021.41     36.78 o
   0   7   1       42.15       39.21      2.16 o
   1   7   1      402.94      384.74      3.57 o
   2   7   1       16.90       18.50      2.53 o
   3   7   1      100.09       95.27      3.68 o
   4   7   1       65.67       55.07      6.04 o
   5   7   1        2.31        3.88      2.73 o
   6   7   1        0.73        0.79      3.65 o
  -6   8   1       10.65       13.29      3.92 o
  -5   8   1        4.68        7.87      2.71 o
  -4   8   1       16.93       15.05      2.60 o
  -3   8   1        2.61        7.96      2.40 o
  -2   8   1        0.45       -0.78      2.36 o
  -1   8   1       86.54      103.56      2.49 o
   0   8   1       74.26       80.53      2.40 o
   1   8   1     1514.84     1410.87     15.12 o
   2   8   1        2.40        2.97      3.14 o
   3   8   1        1.89        6.52      2.71 o
   4   8   1        1.61        5.94      2.58 o
   5   8   1        0.27        0.04      3.00 o
   6   8   1        0.00       -0.36      2.89 o
  -6   9   1        4.06        3.65      3.05 o
  -5   9   1        0.09        0.37      2.72 o
  -4   9   1        0.58        0.53      2.59 o
  -3   9   1       18.65       21.79      2.86 o
  -2   9   1      506.43      453.30      5.44 o
  -1   9   1      130.01      139.00      2.48 o
   0   9   1      217.09      212.59      2.67 o
   1   9   1      130.85      133.64      2.70 o
   2   9   1        1.27        3.45      2.61 o
   3   9   1        2.64        5.66      2.41 o
   4   9   1      119.61      121.31      3.02 o
   5   9   1        0.05        3.36      3.01 o
   6   9   1        0.08       -2.03      3.05 o
  -6  10   1        2.64        4.60      3.06 o
  -5  10   1        6.73       10.02      2.84 o
  -4  10   1      121.42      119.37      5.72 o
  -3  10   1      161.59      148.63     10.75 o
  -2  10   1      190.91      196.11      3.15 o
  -1  10   1       26.86       29.15      2.22 o
   0  10   1        1.06        3.02      1.77 o
   1  10   1      187.63      201.73      3.18 o
   2  10   1       12.10       14.67      2.71 o
   3  10   1      568.20      533.90     11.34 o
   4  10   1       88.64       83.87      4.57 o
   5  10   1        0.75        3.28      2.86 o
   6  10   1        4.44        8.44      3.13 o
  -6  11   1       13.61       15.60      3.54 o
  -5  11   1       10.73       10.93      2.86 o
  -4  11   1        2.31        7.10      2.82 o
  -3  11   1       95.69       87.50      2.91 o
  -2  11   1     1032.09      994.58     16.53 o
  -1  11   1      248.80      236.84      2.77 o
   0  11   1      225.07      212.68      4.66 o
   1  11   1       55.12       56.45      2.47 o
   2  11   1      828.01      814.67     16.82 o
   3  11   1      228.92      241.92     10.22 o
   4  11   1       39.04       40.55      4.97 o
   5  11   1        4.26        8.43      2.90 o
  -5  12   1        0.47        0.79      3.14 o
  -4  12   1        2.15        1.92      2.89 o
  -3  12   1       13.60       11.33      2.64 o
  -2  12   1       18.17       17.16      2.33 o
  -1  12   1       69.06       61.85      2.23 o
   0  12   1       22.42       22.61      1.95 o
   1  12   1        4.54        3.94      2.19 o
   2  12   1      685.60      673.97     11.27 o
   3  12   1       29.35       32.55      5.16 o
   4  12   1        2.45        2.51      4.66 o
   5  12   1        0.53        1.05      2.87 o
  -5  13   1        2.41        7.74      2.93 o
  -4  13   1        3.87        2.57      3.13 o
  -3  13   1       23.49       19.05      2.75 o
  -2  13   1       75.30       74.18      3.31 o
  -1  13   1      111.98      114.87      4.21 o
   0  13   1       88.71       82.93      2.33 o
   1  13   1      482.09      446.66      6.32 o
   2  13   1      238.71      216.18      3.89 o
   3  13   1       40.91       38.26      2.79 o
   4  13   1       15.32       16.46      2.76 o
   5  13   1        0.11        5.95      3.22 o
  -5  14   1        1.87        5.46      3.08 o
  -4  14   1       19.53       19.91      2.92 o
  -3  14   1        2.39        2.29      3.04 o
  -2  14   1      125.92      124.30      3.55 o
  -1  14   1       39.45       34.51      2.33 o
   0  14   1       39.99       40.65      2.17 o
   1  14   1        7.75       11.32      2.18 o
   2  14   1       31.16       29.02      2.37 o
   3  14   1        7.40        3.24      2.77 o
   4  14   1       19.80       25.18      3.10 o
   5  14   1        3.93        8.06      3.37 o
  -4  15   1        0.32        3.16      2.93 o
  -3  15   1        5.51        6.57      3.06 o
  -2  15   1       40.99       38.43      2.59 o
  -1  15   1       54.06       48.16      2.24 o
   0  15   1        2.38        4.27      2.14 o
   1  15   1        9.48       10.13      2.16 o
   2  15   1        3.29        1.78      2.46 o
   3  15   1       45.99       40.17      3.42 o
   4  15   1        2.70        9.24      3.51 o
  -4  16   1        1.50        5.34      3.05 o
  -3  16   1       36.45       43.87      6.32 o
  -2  16   1        8.38        5.56      2.38 o
  -1  16   1        6.93        5.69      2.29 o
   0  16   1       16.31       15.42      2.09 o
   1  16   1       18.53       18.52      2.37 o
   2  16   1        3.57        6.14      2.76 o
   3  16   1        0.07        0.40      3.23 o
   4  16   1        1.53       10.29      3.43 o
  -3  17   1        5.60        9.93      3.32 o
  -2  17   1      119.92      120.97      3.19 o
  -1  17   1       52.04       54.84      2.65 o
   0  17   1        4.11        5.75      2.32 o
   1  17   1        2.89        4.00      2.32 o
   2  17   1       10.09       10.50      2.49 o
   3  17   1        4.36        2.22      3.07 o
  -3  18   1        1.69        6.53      3.15 o
  -2  18   1        8.67       11.92      3.02 o
  -1  18   1        5.48        4.12      2.47 o
   0  18   1       21.94       24.58      2.50 o
   1  18   1        1.30        3.91      2.36 o
   2  18   1        0.56        4.24      2.78 o
   3  18   1        0.18       -0.97      3.16 o
  -2  19   1       28.24       30.13      3.02 o
  -1  19   1        4.55        5.18      2.67 o
   0  19   1        9.26       12.60      2.36 o
   1  19   1        1.21        4.33      2.54 o
   2  19   1       12.64       10.34      2.85 o
  -1  20   1        0.12        0.89      2.71 o
   0  20   1        3.25        6.27      2.49 o
   1  20   1        1.35        3.42      2.85 o
  -7   0   2        0.99        3.94      3.83 o
  -6   0   2      156.34      161.80      5.71 o
  -5   0   2       29.92       19.88      2.97 o
  -4   0   2      954.41      919.79      9.81 o
  -3   0   2       50.81       49.09      2.83 o
  -2   0   2      794.97      727.12      6.16 o
  -1   0   2     2369.36     2394.91     13.35 o
   1   0   2     2708.47     2390.16     12.51 o
   2   0   2     1504.74     1388.83      8.31 o
   3   0   2      241.51      236.98      3.87 o
   4   0   2        9.98        6.56      2.90 o
   5   0   2       97.66      100.38      3.60 o
   6   0   2       46.52       54.22      3.37 o
  -7   1   2        3.45        4.54      2.93 o
  -6   1   2        0.16        2.30      2.25 o
  -5   1   2      152.39      161.06      2.61 o
  -4   1   2        3.08        3.16      1.79 o
  -3   1   2       18.96       20.95      2.12 o
  -2   1   2        0.91        2.47      2.05 o
  -1   1   2      178.81      176.55      3.75 o
   0   1   2        0.68        4.48      2.83 o
   1   1   2      103.84       91.95      3.18 o
   2   1   2       33.53       33.10      2.46 o
   3   1   2       13.37       19.00      2.15 o
   4   1   2       93.11       93.72      2.32 o
   5   1   2        7.66       10.99      2.20 o
   6   1   2        0.71        2.22      2.15 o
  -7   2   2        2.58        3.56      2.57 o
  -6   2   2        1.22        2.46      2.30 o
  -5   2   2       71.07       78.61      2.53 o
  -4   2   2       43.01       55.30      2.35 o
  -3   2   2      380.10      416.17      5.18 o
  -2   2   2     1348.36     1342.10     12.96 o
  -1   2   2       10.34       25.48      3.21 o
   0   2   2     4426.85     4573.36    155.11 o
   1   2   2      116.09      102.14      3.53 o
   2   2   2       38.79       44.41      2.50 o
   3   2   2       74.09       68.11      2.39 o
   4   2   2        3.84        5.47      2.08 o
   5   2   2        0.75        2.00      2.50 o
   6   2   2        1.63        3.43      2.52 o
  -7   3   2        1.50        4.86      2.67 o
  -6   3   2        2.95        4.12      2.35 o
  -5   3   2      143.31      143.87      3.06 o
  -4   3   2      389.72      364.50      6.38 o
  -3   3   2      902.44      924.38      8.26 o
  -2   3   2     1666.49     1647.17     18.47 o
  -1   3   2      212.95      212.38      3.84 o
   0   3   2    12331.74    12776.17    349.17 o
   1   3   2      915.15      860.54     21.84 o
   2   3   2     2041.83     1960.94     13.29 o
   3   3   2     1084.71     1105.65      4.91 o
   4   3   2       59.77       63.88      2.35 o
   5   3   2       21.84       24.37      2.34 o
   6   3   2        2.25        2.21      2.27 o
  -7   4   2        4.50        6.13      2.80 o
  -6   4   2        0.05        1.02      2.45 o
  -5   4   2       14.04       14.52      2.16 o
  -4   4   2       81.31       80.47      2.41 o
  -3   4   2      241.16      254.52      5.13 o
  -2   4   2      379.38      364.64      3.73 o
  -1   4   2      173.39      182.68      4.24 o
   0   4   2      278.50      265.09      7.67 o
   1   4   2     5563.09     5757.02    133.16 o
   2   4   2     1328.33     1295.31     11.56 o
   3   4   2        9.87        6.18      2.12 o
   4   4   2       28.90       28.09      2.26 o
   5   4   2       16.91       19.73      2.26 o
   6   4   2        0.19        0.51      2.55 o
  -6   5   2       17.86       19.78      2.47 o
  -5   5   2        0.42        1.30      2.11 o
  -4   5   2       51.10       39.15      2.53 o
  -3   5   2      491.15      462.60      4.83 o
  -2   5   2        5.03       10.92      2.68 o
  -1   5   2      242.13      238.76      5.01 o
   0   5   2     5935.13     6351.20     95.11 o
   1   5   2     1155.70     1179.32     18.59 o
   2   5   2       67.99       59.46      2.50 o
   3   5   2       48.64       41.52      2.46 o
   4   5   2        1.08        3.87      2.31 o
   5   5   2        0.86        0.47      2.32 o
   6   5   2        7.58        5.65      2.60 o
  -6   6   2        0.52        3.91      2.97 o
  -5   6   2        5.56        6.40      2.43 o
  -4   6   2      125.58      109.85      7.06 o
  -3   6   2        0.04        3.39      2.37 o
  -2   6   2      345.87      344.73      3.65 o
  -1   6   2        6.09        6.73      2.34 o
   0   6   2      500.89      492.15      5.42 o
   1   6   2      288.36      285.40      3.15 o
   2   6   2      328.72      338.87      4.73 o
   3   6   2       57.50       64.00      2.66 o
   4   6   2        0.07        2.26      2.59 o
   5   6   2        9.57        7.88      2.67 o
   6   6   2       21.54       27.80      2.79 o
  -6   7   2       19.69       25.75      3.56 o
  -5   7   2        1.17        4.51      2.66 o
  -4   7   2      203.91      202.47      4.15 o
  -3   7   2        0.33       -1.66      2.44 o
  -2   7   2      169.20      177.31      4.09 o
  -1   7   2       69.23       59.75      2.50 o
   0   7   2      100.53       98.87      2.32 o
   1   7   2      566.53      562.37      5.21 o
   2   7   2     1614.57     1626.93     16.09 o
   3   7   2        1.02        2.06      2.54 o
   4   7   2       60.85       64.56      3.03 o
   5   7   2       10.97       13.09      2.74 o
   6   7   2        0.00        3.96      2.92 o
  -6   8   2        6.20        7.05      3.21 o
  -5   8   2       35.70       41.46      2.87 o
  -4   8   2      132.03      112.52      4.46 o
  -3   8   2      158.11      148.78      4.54 o
  -2   8   2      194.45      189.33      3.01 o
  -1   8   2       80.95       77.85      2.42 o
   0   8   2      866.37      978.57     12.86 o
   1   8   2      367.10      319.46      6.41 o
   2   8   2       24.22       24.17      2.32 o
   3   8   2       11.83       13.76      2.74 o
   4   8   2        4.52        7.51      2.82 o
   5   8   2        9.63       14.28      4.71 o
   6   8   2        1.82        5.40      3.06 o
  -6   9   2       12.99       17.48      3.35 o
  -5   9   2       16.23       12.95      3.07 o
  -4   9   2       12.67       13.76      2.66 o
  -3   9   2        6.19        8.68      2.36 o
  -2   9   2      420.85      387.41      3.73 o
  -1   9   2      570.18      560.44      8.15 o
   0   9   2      284.42      292.07      5.43 o
   1   9   2     1441.08     1433.39     21.97 o
   2   9   2      107.41       96.97      2.87 o
   3   9   2        0.01        1.02      2.44 o
   4   9   2       15.12       19.48      2.62 o
   5   9   2        0.67        2.33      2.88 o
   6   9   2        3.40        0.83      3.11 o
  -6  10   2        3.53        4.00      3.50 o
  -5  10   2       24.16       21.78      3.04 o
  -4  10   2       36.63       41.62      2.67 o
  -3  10   2      571.73      553.14     17.76 o
  -2  10   2        4.43        4.76      2.30 o
  -1  10   2        5.72        8.31      2.12 o
   0  10   2       28.78       28.26      1.88 o
   1  10   2       56.98       63.78      2.24 o
   2  10   2        9.16        9.42      2.41 o
   3  10   2       46.71       42.57      4.21 o
   4  10   2        9.27       13.22      2.59 o
   5  10   2        4.27        8.27      3.07 o
   6  10   2        0.01       -0.02      3.11 o
  -6  11   2        0.71        4.47      3.38 o
  -5  11   2        2.87        4.05      3.05 o
  -4  11   2       56.10       51.22      2.99 o
  -3  11   2       21.47       19.48      2.67 o
  -2  11   2       36.14       38.31      2.49 o
  -1  11   2       48.36       47.36      2.09 o
   0  11   2       15.52       20.86      1.98 o
   1  11   2        0.26        3.54      2.21 o
   2  11   2        1.84        4.89      2.48 o
   3  11   2       55.46       52.05      3.03 o
   4  11   2        3.17        0.03      3.10 o
   5  11   2        0.07        0.45      2.88 o
  -5  12   2        0.27        3.89      2.91 o
  -4  12   2       47.90       51.14      5.76 o
  -3  12   2      151.76      146.11      3.32 o
  -2  12   2        8.35       14.14      2.35 o
  -1  12   2      128.56      115.88      2.41 o
   0  12   2       40.64       36.70      1.95 o
   1  12   2      238.07      251.79      8.27 o
   2  12   2      194.96      196.89      3.31 o
   3  12   2        0.65        1.74      2.62 o
   4  12   2        0.97        3.50      2.91 o
   5  12   2        3.34        6.32      3.05 o
  -5  13   2        0.06        4.43      2.94 o
  -4  13   2        3.12       11.14      5.52 o
  -3  13   2      185.73      176.55      8.93 o
  -2  13   2       42.74       42.29      2.54 o
  -1  13   2       28.03       27.83      2.33 o
   0  13   2       19.65       23.33      2.07 o
   1  13   2       33.72       37.93      2.35 o
   2  13   2        0.20        2.18      2.66 o
   3  13   2       76.44       74.89      2.92 o
   4  13   2        3.92        4.76      3.68 o
   5  13   2       25.01       24.66      5.57 o
  -5  14   2        0.00        3.82      3.00 o
  -4  14   2        2.35        4.97      2.80 o
  -3  14   2        7.31        7.73      2.71 o
  -2  14   2       18.70       25.99      2.94 o
  -1  14   2       12.65       14.99      2.05 o
   0  14   2       47.82       39.30      2.30 o
   1  14   2        1.87       -0.19      2.20 o
   2  14   2       48.18       39.49      2.69 o
   3  14   2        3.60        4.77      2.80 o
   4  14   2        0.12        1.92      4.73 o
   5  14   2       12.49       20.29      4.09 o
  -4  15   2        4.12        5.19      2.98 o
  -3  15   2       27.04       32.87      5.79 o
  -2  15   2        0.18        0.70      2.29 o
  -1  15   2        1.08        2.36      2.08 o
   0  15   2        3.33        3.56      2.09 o
   1  15   2      144.98      129.70      4.87 o
   2  15   2       68.42       68.99      2.63 o
   3  15   2       15.11       15.68      4.48 o
   4  15   2        5.17        6.37      3.00 o
  -4  16   2        0.23       -0.87      3.38 o
  -3  16   2       11.24        9.61      3.64 o
  -2  16   2        4.15        4.04      2.70 o
  -1  16   2        0.66        2.72      2.52 o
   0  16   2       12.73       11.44      2.08 o
   1  16   2        4.74        6.38      2.27 o
   2  16   2        0.04        0.91      2.35 o
   3  16   2       20.21       22.12      2.94 o
   4  16   2        4.79        6.22      3.12 o
  -3  17   2        2.22        2.07      2.96 o
  -2  17   2        0.00        0.44      2.61 o
  -1  17   2       17.55       18.84      2.38 o
   0  17   2       21.53       18.85      2.20 o
   1  17   2        2.59        5.81      2.41 o
   2  17   2       25.00       27.51      2.75 o
   3  17   2        0.35        1.79      3.00 o
  -3  18   2       66.51       68.96      3.66 o
  -2  18   2       11.83       15.31      3.06 o
  -1  18   2        1.17       -0.92      2.34 o
   0  18   2        6.63        5.43      2.58 o
   1  18   2        7.02        6.16      2.42 o
   2  18   2       17.93       27.88      3.40 o
   3  18   2        0.28        3.79      3.86 o
  -2  19   2        0.03        3.41      2.87 o
  -1  19   2        2.24        3.07      2.57 o
   0  19   2        2.02        3.16      2.63 o
   1  19   2        3.29        9.79      2.50 o
   2  19   2        0.03        2.93      3.20 o
  -1  20   2        1.20        4.64      3.01 o
   0  20   2        8.50       10.33      2.81 o
  -7   1   3        5.92        9.04      2.74 o
  -6   1   3        6.88        4.28      2.32 o
  -5   1   3      917.15      899.23     13.33 o
  -4   1   3       69.01       77.23      2.29 o
  -3   1   3      363.87      369.27      4.97 o
  -2   1   3       29.66       26.36      2.08 o
  -1   1   3        0.45        8.44      2.32 o
   0   1   3     3382.45     3444.76     63.94 o
   1   1   3       54.81       54.33      2.95 o
   2   1   3      111.14      133.89      2.67 o
   3   1   3      807.58      797.53      6.26 o
   4   1   3       52.32       45.00      2.36 o
   5   1   3        6.88        7.77      2.10 o
   6   1   3        0.01        0.67      2.45 o
  -7   2   3        0.76        3.40      2.82 o
  -6   2   3        5.90        8.03      2.39 o
  -5   2   3      226.55      232.71      3.70 o
  -4   2   3       30.03       27.96      2.01 o
  -3   2   3      279.74      280.50      3.13 o
  -2   2   3       15.24       13.11      2.15 o
  -1   2   3    17320.47    16010.64    841.21 o
   0   2   3       13.60       13.53      2.61 o
   1   2   3       39.00       47.59      3.40 o
   2   2   3       16.94       14.93      2.24 o
   3   2   3      323.81      330.27      3.13 o
   4   2   3        4.10        6.00      2.00 o
   5   2   3      106.49      105.59      2.60 o
   6   2   3        0.16        2.16      2.43 o
  -7   3   3       20.35       22.88      3.04 o
  -6   3   3       95.16      108.06      2.65 o
  -5   3   3       51.86       54.46      2.35 o
  -4   3   3        0.03        3.40      2.17 o
  -3   3   3      348.79      371.06      3.50 o
  -2   3   3      833.12      883.04     11.15 o
  -1   3   3      197.54      212.36      3.59 o
   0   3   3      126.27      130.70      3.57 o
   1   3   3        6.98        3.48      3.23 o
   2   3   3       30.28       34.80      2.68 o
   3   3   3        0.00        4.25      2.16 o
   4   3   3        8.16        9.04      2.06 o
   5   3   3      134.35      124.20      3.39 o
   6   3   3        9.39        9.09      2.41 o
  -7   4   3        0.10        2.00      2.86 o
  -6   4   3       14.54       15.23      2.48 o
  -5   4   3        2.19        4.02      2.13 o
  -4   4   3      134.12      130.83      2.73 o
  -3   4   3      124.73      128.43      2.52 o
  -2   4   3       34.18       37.92      2.32 o
  -1   4   3      133.21      122.06      3.07 o
   0   4   3      552.80      513.89     15.27 o
   1   4   3      125.57      133.98      3.18 o
   2   4   3      110.05      113.90      3.03 o
   3   4   3       50.52       60.47      2.42 o
   4   4   3      431.60      387.80      3.36 o
   5   4   3       33.27       36.22      2.61 o
   6   4   3       10.95        9.36      2.38 o
  -6   5   3        0.18        1.92      2.59 o
  -5   5   3        1.17        3.31      2.14 o
  -4   5   3      126.06      131.91      3.67 o
  -3   5   3        3.33        3.97      2.20 o
  -2   5   3      214.58      185.68      3.33 o
  -1   5   3      557.50      563.12     11.94 o
   0   5   3       62.32       69.12      2.26 o
   1   5   3      532.14      539.63      8.34 o
   2   5   3      364.81      330.73      7.87 o
   3   5   3        0.18        2.33      2.23 o
   4   5   3        0.08        0.76      2.33 o
   5   5   3       20.14       17.43      2.45 o
   6   5   3        0.95        2.20      2.61 o
  -6   6   3       11.12        7.67      2.76 o
  -5   6   3       10.85       12.29      2.76 o
  -4   6   3       70.42       71.90      2.97 o
  -3   6   3       79.51       69.42      2.64 o
  -2   6   3        4.89        3.66      2.05 o
  -1   6   3      370.33      344.99      7.74 o
   0   6   3      272.97      341.13      7.16 o
   1   6   3      342.91      337.07      5.49 o
   2   6   3       92.77       95.92      2.59 o
   3   6   3       14.21       12.61      2.39 o
   4   6   3       16.99       22.46      2.57 o
   5   6   3       25.53       22.32      2.90 o
   6   6   3        0.42        3.94      2.67 o
  -6   7   3        0.20        1.02      3.45 o
  -5   7   3      204.90      200.58      3.86 o
  -4   7   3        0.84        3.94      2.45 o
  -3   7   3       63.75       60.77      2.63 o
  -2   7   3        9.22       11.91      2.22 o
  -1   7   3       48.62       61.23      2.32 o
   0   7   3     2514.98     2656.18     43.05 o
   1   7   3     1090.55     1127.97     15.93 o
   2   7   3      466.75      415.39      9.43 o
   3   7   3       47.24       39.34      2.38 o
   4   7   3        8.63       12.71      2.39 o
   5   7   3        6.20        9.52      2.44 o
   6   7   3        1.96        3.03      3.24 o
  -6   8   3        2.66        4.76      2.93 o
  -5   8   3       25.76       22.96      3.06 o
  -4   8   3        0.83        3.03      3.15 o
  -3   8   3        3.12        3.94      2.37 o
  -2   8   3        0.60        3.89      2.19 o
  -1   8   3       12.37       11.15      2.10 o
   0   8   3        9.34        9.79      2.00 o
   1   8   3      145.97      132.81      2.43 o
   2   8   3      355.05      369.64      3.94 o
   3   8   3       43.80       44.61      4.05 o
   4   8   3        8.12        7.38      2.68 o
   5   8   3       19.77       26.32      3.19 o
   6   8   3        6.57        8.86      3.07 o
  -6   9   3        6.45        5.67      3.00 o
  -5   9   3      149.37      139.30      3.23 o
  -4   9   3       82.85       77.14      2.84 o
  -3   9   3       25.20       26.15      2.45 o
  -2   9   3       46.74       42.26      2.55 o
  -1   9   3        0.69        3.45      2.01 o
   0   9   3      381.08      387.61      3.45 o
   1   9   3      478.61      504.12      6.83 o
   2   9   3        1.64        2.27      2.37 o
   3   9   3      321.06      310.36      5.54 o
   4   9   3        0.19        5.18      2.66 o
   5   9   3        0.06        1.66      2.82 o
   6   9   3        2.51        6.79      3.43 o
  -6  10   3        0.02        2.78      3.85 o
  -5  10   3       24.99       21.15      3.11 o
  -4  10   3       84.41       92.89      2.92 o
  -3  10   3       29.99       31.87      2.57 o
  -2  10   3        3.82        7.66      2.27 o
  -1  10   3      435.10      440.91      7.01 o
   0  10   3      219.14      252.82      4.22 o
   1  10   3        0.00        0.93      2.02 o
   2  10   3        9.48       12.53      2.62 o
   3  10   3       32.37       38.92      2.70 o
   4  10   3       13.20       17.81      2.72 o
   5  10   3       22.47       25.06      2.97 o
  -6  11   3       25.34       25.51      5.34 o
  -5  11   3        0.94        1.32      2.83 o
  -4  11   3        1.69        0.96      2.53 o
  -3  11   3      176.17      181.20      3.20 o
  -2  11   3      635.32      630.44      7.44 o
  -1  11   3       10.23       11.14      2.10 o
   0  11   3      150.31      145.27      2.95 o
   1  11   3       25.75       26.75      2.17 o
   2  11   3        1.66        3.97      2.59 o
   3  11   3        2.33        0.25      2.63 o
   4  11   3       14.62       18.65      3.90 o
   5  11   3       14.21       14.27      3.30 o
  -5  12   3        0.52        2.15      2.87 o
  -4  12   3      111.73      110.37      4.42 o
  -3  12   3       24.08       18.68      2.64 o
  -2  12   3      558.58      532.68      3.92 o
  -1  12   3        3.46        4.74      2.06 o
   0  12   3      161.97      153.37      2.49 o
   1  12   3        9.48       13.52      2.18 o
   2  12   3      166.90      157.03      3.29 o
   3  12   3        0.32        0.94      2.58 o
   4  12   3       33.20       33.00      2.83 o
   5  12   3       10.00        8.01      3.61 o
  -5  13   3       20.63       22.17      3.92 o
  -4  13   3        8.44        7.07      2.96 o
  -3  13   3        5.81        5.05      2.69 o
  -2  13   3        5.86        9.15      2.31 o
  -1  13   3       87.31       87.25      2.32 o
   0  13   3      141.82      152.96      2.69 o
   1  13   3      259.32      250.49      5.54 o
   2  13   3       14.02       15.38      2.51 o
   3  13   3        1.15        3.88      4.00 o
   4  13   3        2.06        1.12      3.28 o
   5  13   3        6.15        9.11      3.07 o
  -5  14   3        4.51        6.75      3.68 o
  -4  14   3        0.17        2.99      2.81 o
  -3  14   3       11.15       12.02      2.75 o
  -2  14   3       11.32       12.44      2.37 o
  -1  14   3        3.27        7.15      2.12 o
   0  14   3       28.10       28.82      2.31 o
   1  14   3      316.04      309.29      2.98 o
   2  14   3        1.55       -1.81      2.49 o
   3  14   3        5.83        6.26      3.06 o
   4  14   3        1.74       -0.71      3.18 o
  -4  15   3        0.18       -0.46      2.90 o
  -3  15   3       15.56       14.00      3.16 o
  -2  15   3        0.02        2.15      2.23 o
  -1  15   3       27.18       25.24      2.27 o
   0  15   3       30.75       23.58      2.35 o
   1  15   3       12.81       10.74      2.24 o
   2  15   3        2.03        3.55      2.45 o
   3  15   3        4.01        3.56      2.90 o
   4  15   3       24.82       23.18      3.47 o
  -4  16   3        1.85        0.66      3.35 o
  -3  16   3       12.15       10.78      2.87 o
  -2  16   3       16.56       17.01      2.53 o
  -1  16   3        5.11        4.81      2.35 o
   0  16   3        1.31        4.58      2.37 o
   1  16   3        9.11        7.35      2.38 o
   2  16   3       52.00       48.59      2.68 o
   3  16   3       19.04       17.89      2.94 o
   4  16   3        0.00        4.41      3.23 o
  -3  17   3       18.21       13.08      3.07 o
  -2  17   3       48.70       45.77      2.69 o
  -1  17   3        4.47        3.24      2.18 o
   0  17   3       34.43       37.68      2.35 o
   1  17   3        5.34        9.98      2.38 o
   2  17   3        7.42       10.95      3.18 o
   3  17   3        1.26        4.76      3.06 o
  -3  18   3        0.37        5.06      3.15 o
  -2  18   3        7.24       10.41      2.76 o
  -1  18   3        0.53        0.33      2.64 o
   0  18   3        0.02        3.54      2.52 o
   1  18   3        3.26        6.01      2.56 o
   2  18   3        3.54        3.83      3.09 o
  -2  19   3       50.01       51.64      2.87 o
  -1  19   3       17.65       19.97      2.54 o
   0  19   3        0.00        2.43      2.68 o
   1  19   3        0.30        2.38      2.63 o
   2  19   3        0.33        1.73      2.91 o
   0  20   3        2.18        2.37      2.84 o
  -7   0   4        0.16        2.14      3.88 o
  -6   0   4        0.52        2.49      3.11 o
  -5   0   4      229.71      247.56     11.23 o
  -4   0   4      201.41      183.83      9.76 o
  -3   0   4      170.69      180.66      4.75 o
  -2   0   4      512.11      532.41      5.24 o
  -1   0   4    16688.81    15000.15    136.75 o
   1   0   4        1.02       19.52      3.57 o
   2   0   4     1420.90     1262.72      7.38 o
   3   0   4       10.15       20.02      3.10 o
   4   0   4      134.85      121.53      4.01 o
   5   0   4        1.98        5.04      3.27 o
   6   0   4       12.11       12.54      3.59 o
  -7   1   4        1.08        2.21      2.44 o
  -6   1   4        6.59        6.56      2.30 o
  -5   1   4        0.67        6.46      2.11 o
  -4   1   4        2.84        3.16      2.13 o
  -3   1   4       72.49       57.95      1.94 o
  -2   1   4     1767.19     1743.13     23.27 o
  -1   1   4    15209.69    14452.58    619.35 o
   0   1   4      779.60      706.43     29.73 o
   1   1   4     1551.66     1527.81     12.23 o
   2   1   4      200.22      184.24      2.75 o
   3   1   4      119.12      145.32      2.48 o
   4   1   4       92.77       87.48      2.55 o
   5   1   4        2.04        1.75      2.15 o
   6   1   4        0.48        2.62      2.55 o
  -7   2   4       11.46       12.45      2.48 o
  -6   2   4        9.41       11.15      2.25 o
  -5   2   4        0.97        4.56      2.32 o
  -4   2   4      179.90      166.24      4.27 o
  -3   2   4       31.78       30.82      2.03 o
  -2   2   4      351.90      409.18      3.39 o
  -1   2   4      581.03      622.16      7.28 o
   0   2   4     1668.22     1741.23     62.92 o
   1   2   4       86.61       97.17      3.47 o
   2   2   4      319.68      337.74      3.30 o
   3   2   4       94.41       78.96      2.20 o
   4   2   4      105.92       94.61      2.46 o
   5   2   4       30.54       28.51      2.36 o
   6   2   4        3.13        4.88      2.39 o
  -7   3   4        7.09       10.11      2.79 o
  -6   3   4      145.01      131.92      2.98 o
  -5   3   4        5.34        6.20      2.26 o
  -4   3   4       15.33       18.68      2.19 o
  -3   3   4      233.21      228.64      4.88 o
  -2   3   4       79.13       97.31      2.69 o
  -1   3   4      558.20      523.26     12.27 o
   0   3   4      347.88      347.81     12.76 o
   1   3   4      458.02      409.03     10.01 o
   2   3   4      962.01     1051.19     11.65 o
   3   3   4       52.64       40.42      2.21 o
   4   3   4       21.99       18.14      2.30 o
   5   3   4       23.68       22.22      2.25 o
   6   3   4       21.01       18.83      2.38 o
  -7   4   4        1.04        3.52      2.85 o
  -6   4   4        0.43        1.67      2.40 o
  -5   4   4        0.38        3.80      2.14 o
  -4   4   4        1.27        0.22      1.98 o
  -3   4   4      863.10      880.76     16.24 o
  -2   4   4      863.74      922.96      5.53 o
  -1   4   4     1135.66     1180.05     32.92 o
   0   4   4      180.73      214.23      4.84 o
   1   4   4      453.73      428.80     10.20 o
   2   4   4       26.57       20.77      2.36 o
   3   4   4        0.00        1.29      2.31 o
   4   4   4       91.37       94.94      2.39 o
   5   4   4        1.15        2.65      2.24 o
   6   4   4        3.83        6.14      2.34 o
  -6   5   4       85.49       79.83      3.54 o
  -5   5   4       10.30        9.28      2.16 o
  -4   5   4        0.89        1.07      2.12 o
  -3   5   4      645.14      645.75      8.54 o
  -2   5   4      171.96      172.18      2.95 o
  -1   5   4      976.31      972.69     30.10 o
   0   5   4      201.82      194.09      6.20 o
   1   5   4      119.04       87.30      2.82 o
   2   5   4      870.26      853.27     16.41 o
   3   5   4       16.79       15.31      2.38 o
   4   5   4        1.04        3.92      2.72 o
   5   5   4        2.33        4.38      2.40 o
   6   5   4        1.19        3.29      3.15 o
  -6   6   4       10.29       12.00      2.68 o
  -5   6   4        0.19        1.58      2.66 o
  -4   6   4       36.53       44.17      2.54 o
  -3   6   4       33.41       32.28      2.47 o
  -2   6   4       13.85       14.62      1.99 o
  -1   6   4       33.29       31.79      2.13 o
   0   6   4        1.60        1.21      1.87 o
   1   6   4       77.59       79.34      2.58 o
   2   6   4      148.18      148.03      2.81 o
   3   6   4       99.20      107.20      3.09 o
   4   6   4        1.90        5.18      2.32 o
   5   6   4       15.74       13.59      2.46 o
   6   6   4        0.16       -0.51      2.95 o
  -6   7   4        2.08        1.25      3.13 o
  -5   7   4        0.86        1.34      2.74 o
  -4   7   4      152.38      134.81      3.21 o
  -3   7   4       65.30       71.85      2.68 o
  -2   7   4        9.61        8.93      2.10 o
  -1   7   4      550.35      520.76     13.53 o
   0   7   4       58.23       57.96      2.18 o
   1   7   4       71.21       91.90      2.51 o
   2   7   4       13.30       13.84      2.17 o
   3   7   4        0.60       -0.13      2.49 o
   4   7   4        8.69        9.48      2.37 o
   5   7   4        0.02        5.28      3.47 o
   6   7   4        6.16        5.58      2.76 o
  -6   8   4        1.04        1.10      2.90 o
  -5   8   4        1.82        3.08      3.23 o
  -4   8   4      118.62      113.69      3.50 o
  -3   8   4        2.46        3.21      2.35 o
  -2   8   4       23.77       22.96      2.39 o
  -1   8   4      566.95      592.72     12.02 o
   0   8   4      138.39      183.01      5.33 o
   1   8   4       79.93       74.37      2.19 o
   2   8   4      189.10      173.87      2.83 o
   3   8   4      196.95      185.89      4.08 o
   4   8   4       37.31       35.33      2.70 o
   5   8   4        0.00       -0.05      2.86 o
   6   8   4        9.43       14.75      4.35 o
  -6   9   4        1.71        5.49      2.99 o
  -5   9   4       17.13       16.18      3.02 o
  -4   9   4      113.57      123.04      3.19 o
  -3   9   4      110.07      115.47      3.03 o
  -2   9   4      154.82      145.55      2.99 o
  -1   9   4       66.24       67.56      2.51 o
   0   9   4        0.02        1.14      2.00 o
   1   9   4       59.37       62.57      2.24 o
   2   9   4       12.08        8.97      2.36 o
   3   9   4      229.81      211.84      4.17 o
   4   9   4        5.78        7.90      2.73 o
   5   9   4        0.11       -0.67      3.14 o
   6   9   4        2.11       -0.81      3.13 o
  -6  10   4        0.02        0.67      3.10 o
  -5  10   4        0.48        6.11      4.35 o
  -4  10   4       14.97       18.24      2.63 o
  -3  10   4       81.88       86.24      5.15 o
  -2  10   4       38.39       34.42      2.33 o
  -1  10   4       16.19       15.97      2.11 o
   0  10   4       21.09       22.75      1.99 o
   1  10   4        2.81        4.27      2.11 o
   2  10   4      216.17      207.47      3.22 o
   3  10   4      107.26      113.38      2.97 o
   4  10   4       16.07       17.49      2.68 o
   5  10   4       17.41       11.15      3.22 o
  -6  11   4        0.20        6.41      3.81 o
  -5  11   4        4.03        7.61      3.06 o
  -4  11   4        1.86        3.72      2.57 o
  -3  11   4       56.52       56.90      4.53 o
  -2  11   4       23.93       24.88      2.35 o
  -1  11   4      334.31      322.32      6.99 o
   0  11   4        6.27        6.99      2.14 o
   1  11   4        3.38        5.30      2.21 o
   2  11   4       63.70       66.98      2.57 o
   3  11   4        2.02        5.76      2.67 o
   4  11   4       46.44       44.35      2.92 o
   5  11   4       10.43        8.98      3.35 o
  -5  12   4        0.18       -0.60      2.83 o
  -4  12   4       75.36       69.62      2.92 o
  -3  12   4      473.08      467.19      9.24 o
  -2  12   4      518.79      504.22     10.90 o
  -1  12   4       17.81       18.13      2.05 o
   0  12   4        0.41        0.88      1.83 o
   1  12   4       79.40       77.77      2.54 o
   2  12   4        9.71       11.39      2.58 o
   3  12   4        9.23        6.90      2.67 o
   4  12   4        0.33        2.05      2.70 o
   5  12   4        1.98        5.98      3.21 o
  -5  13   4        4.78        6.22      2.95 o
  -4  13   4        7.90        6.00      2.98 o
  -3  13   4      399.41      370.47      5.40 o
  -2  13   4       13.45       14.51      2.68 o
  -1  13   4       46.61       49.66      2.22 o
   0  13   4      230.73      209.91      5.46 o
   1  13   4        0.00        1.42      2.06 o
   2  13   4        5.20        7.75      2.69 o
   3  13   4       69.58       70.47      5.55 o
   4  13   4        0.00       -0.06      3.73 o
   5  13   4        6.73        6.50      3.45 o
  -5  14   4        0.80        5.15      3.01 o
  -4  14   4        3.95        2.55      2.81 o
  -3  14   4       67.26       61.26      3.14 o
  -2  14   4        1.45        4.33      2.31 o
  -1  14   4        7.91        4.75      2.16 o
   0  14   4        2.29        2.35      2.13 o
   1  14   4      179.13      162.16      2.62 o
   2  14   4       13.47       14.96      2.46 o
   3  14   4       51.23       48.84      4.13 o
   4  14   4        1.55        3.61      3.56 o
  -4  15   4        0.04       -2.03      2.93 o
  -3  15   4       49.86       50.52      5.96 o
  -2  15   4        0.41        2.33      2.41 o
  -1  15   4        0.51        0.80      2.44 o
   0  15   4      191.76      178.50      3.23 o
   1  15   4        9.14        8.09      2.33 o
   2  15   4        0.46        1.35      2.66 o
   3  15   4       24.28       21.40      2.92 o
   4  15   4        0.10        2.73      3.01 o
  -4  16   4        2.40        4.53      3.21 o
  -3  16   4        0.00        0.80      3.16 o
  -2  16   4       17.26       18.47      2.57 o
  -1  16   4        6.15        7.17      2.31 o
   0  16   4       38.60       37.40      2.23 o
   1  16   4       48.22       40.82      2.35 o
   2  16   4        1.47        1.12      2.98 o
   3  16   4       12.38       12.04      3.01 o
  -3  17   4        2.88        4.30      3.23 o
  -2  17   4       25.02       23.88      2.65 o
  -1  17   4       11.34       18.00      2.34 o
   0  17   4        0.05        0.75      2.15 o
   1  17   4        0.00        1.71      2.24 o
   2  17   4        1.98        3.31      2.84 o
   3  17   4       19.89       21.85      3.89 o
  -3  18   4        4.78        6.71      3.15 o
  -2  18   4        1.24        5.73      2.99 o
  -1  18   4        0.57        1.65      2.44 o
   0  18   4        0.03        2.77      2.21 o
   1  18   4        3.01        3.97      2.45 o
   2  18   4        2.20        1.86      2.81 o
  -2  19   4        1.72        1.14      2.85 o
  -1  19   4        0.09        1.95      2.65 o
   0  19   4        1.44       -1.39      2.71 o
   1  19   4        8.45        9.70      2.68 o
  -7   1   5        5.23        3.71      2.71 o
  -6   1   5       30.25       27.34      2.27 o
  -5   1   5      319.30      318.46      6.75 o
  -4   1   5       24.00       24.20      1.92 o
  -3   1   5      377.74      361.32      3.30 o
  -2   1   5      534.44      583.36      6.71 o
  -1   1   5       82.52       94.82      2.87 o
   0   1   5     2981.00     2695.64     15.05 o
   1   1   5     1452.95     1300.63     11.55 o
   2   1   5       16.40       21.63      2.35 o
   3   1   5        8.66        8.27      2.04 o
   4   1   5       55.70       53.15      2.31 o
   5   1   5       43.55       41.61      2.38 o
   6   1   5        1.56        1.63      2.45 o
  -7   2   5        0.16        2.17      2.83 o
  -6   2   5        8.77        8.78      2.28 o
  -5   2   5      152.14      148.27      2.65 o
  -4   2   5      155.55      164.36      3.77 o
  -3   2   5      174.14      192.26      3.90 o
  -2   2   5      302.74      283.13      2.94 o
  -1   2   5        3.98       10.47      2.86 o
   0   2   5     2533.82     2507.90     45.01 o
   1   2   5     1279.73     1231.14     10.63 o
   2   2   5        4.48        3.92      1.98 o
   3   2   5       49.20       39.81      2.19 o
   4   2   5        5.00        4.00      2.11 o
   5   2   5       17.32       19.37      2.23 o
   6   2   5        0.32        4.20      2.44 o
  -7   3   5        3.13        5.49      2.83 o
  -6   3   5        1.78        0.59      2.31 o
  -5   3   5        5.34        6.11      2.18 o
  -4   3   5       10.01        8.24      2.13 o
  -3   3   5      148.72      148.93      2.41 o
  -2   3   5      289.27      282.64      3.19 o
  -1   3   5      334.83      334.54      4.88 o
   0   3   5        0.18        7.25      2.33 o
   1   3   5       14.31       20.37      3.00 o
   2   3   5      133.31      181.00      2.97 o
   3   3   5      172.41      154.30      3.51 o
   4   3   5       51.72       49.56      2.25 o
   5   3   5       52.26       54.69      2.55 o
   6   3   5       14.17       20.01      2.38 o
  -7   4   5        0.64        2.97      2.64 o
  -6   4   5        0.60        2.29      2.38 o
  -5   4   5      236.26      253.21      5.38 o
  -4   4   5       20.02       22.64      2.24 o
  -3   4   5       10.05       15.36      2.11 o
  -2   4   5      354.39      343.23      3.68 o
  -1   4   5       18.23       14.14      2.29 o
   0   4   5      700.41      691.60     24.20 o
   1   4   5       16.72       16.24      2.37 o
   2   4   5      102.07       91.15      2.64 o
   3   4   5       11.50       15.74      2.38 o
   4   4   5       30.27       31.08      2.43 o
   5   4   5      141.46      127.72      3.26 o
   6   4   5        0.82        3.73      2.89 o
  -6   5   5        0.29        3.88      2.35 o
  -5   5   5       14.99       15.90      2.26 o
  -4   5   5        8.48       10.99      2.40 o
  -3   5   5        0.00        1.94      2.09 o
  -2   5   5      350.20      341.35      5.78 o
  -1   5   5       37.57       36.92      2.36 o
   0   5   5        6.86       12.51      2.03 o
   1   5   5       61.67       69.17      2.56 o
   2   5   5      379.01      399.42      9.37 o
   3   5   5       12.75       10.67      2.45 o
   4   5   5       32.74       31.06      2.44 o
   5   5   5        0.58        2.06      2.30 o
   6   5   5        0.60        1.42      2.73 o
  -6   6   5        3.66        3.84      2.67 o
  -5   6   5       50.24       50.53      2.59 o
  -4   6   5      168.16      183.92      5.70 o
  -3   6   5      377.76      384.06      3.22 o
  -2   6   5       86.18       88.13      2.23 o
  -1   6   5        2.06        6.05      1.99 o
   0   6   5        6.88       11.50      1.97 o
   1   6   5       33.58       43.79      2.36 o
   2   6   5        3.21        9.01      2.00 o
   3   6   5        5.57        7.38      2.17 o
   4   6   5        0.03        1.96      2.53 o
   5   6   5        0.14        3.35      2.47 o
   6   6   5        0.06        3.26      3.26 o
  -6   7   5        1.04        1.67      4.12 o
  -5   7   5        8.48        5.26      2.77 o
  -4   7   5       20.04       20.52      2.51 o
  -3   7   5       11.39       11.05      2.13 o
  -2   7   5      132.66      120.81      2.55 o
  -1   7   5       20.00       16.33      1.88 o
   0   7   5      715.36      721.78     18.20 o
   1   7   5      131.11      112.60      2.61 o
   2   7   5        6.46        4.67      2.12 o
   3   7   5        4.29        8.40      2.11 o
   4   7   5       11.83        9.98      2.28 o
   5   7   5       11.19       11.92      2.49 o
   6   7   5        3.12        5.89      2.75 o
  -6   8   5        5.99        9.81      2.92 o
  -5   8   5        2.76        2.92      2.77 o
  -4   8   5       94.19       97.37      6.63 o
  -3   8   5       89.64       97.83      2.45 o
  -2   8   5       97.59      105.91      2.52 o
  -1   8   5      230.53      245.59      4.86 o
   0   8   5        3.93        3.80      2.11 o
   1   8   5        0.00        2.05      2.05 o
   2   8   5        7.80        9.23      2.16 o
   3   8   5       39.11       34.62      2.28 o
   4   8   5        1.28        1.63      2.30 o
   5   8   5       14.79       17.92      2.65 o
   6   8   5        0.63        0.20      3.18 o
  -6   9   5        1.46       -0.18      3.25 o
  -5   9   5      156.95      150.99      3.37 o
  -4   9   5        2.51        4.79      2.56 o
  -3   9   5       13.63       14.95      2.27 o
  -2   9   5       81.31       82.05      2.48 o
  -1   9   5      263.29      250.50      3.50 o
   0   9   5       48.17       47.13      1.90 o
   1   9   5      200.85      210.85      4.48 o
   2   9   5       32.42       30.35      2.71 o
   3   9   5        2.62        3.38      2.22 o
   4   9   5       44.47       48.18      2.66 o
   5   9   5       21.25       18.93      2.98 o
  -6  10   5        0.23        2.09      3.05 o
  -5  10   5        0.66        2.07      2.74 o
  -4  10   5      244.71      240.87      3.37 o
  -3  10   5       83.74       81.28      2.79 o
  -2  10   5      130.03      123.30      2.67 o
  -1  10   5      122.94      128.86      3.41 o
   0  10   5        0.93        3.54      1.93 o
   1  10   5       51.07       48.46      2.27 o
   2  10   5        8.82        9.69      2.35 o
   3  10   5       88.02       80.82      4.41 o
   4  10   5        1.49        4.19      2.63 o
   5  10   5       30.70       29.77      5.43 o
  -6  11   5        4.07        7.76      3.16 o
  -5  11   5        2.76        5.15      2.78 o
  -4  11   5       27.94       26.36      2.87 o
  -3  11   5       53.01       52.62      3.33 o
  -2  11   5       28.92       27.92      2.81 o
  -1  11   5      115.43      118.73      3.07 o
   0  11   5        2.17        3.10      1.96 o
   1  11   5        5.30        7.53      2.13 o
   2  11   5      426.72      426.45      8.40 o
   3  11   5        1.29        1.98      2.33 o
   4  11   5        1.04        2.59      2.74 o
   5  11   5        0.49        1.52      4.44 o
  -5  12   5        7.26        5.76      2.89 o
  -4  12   5       73.83       75.29      7.66 o
  -3  12   5        4.64        8.27      2.87 o
  -2  12   5       38.05       42.78      2.64 o
  -1  12   5       44.26       44.74      2.11 o
   0  12   5        0.71        3.31      2.06 o
   1  12   5        0.50        0.17      2.02 o
   2  12   5       61.14       56.09      2.74 o
   3  12   5       45.52       42.59      2.65 o
   4  12   5       15.62       15.85      2.75 o
   5  12   5        0.00        4.23      5.57 o
  -5  13   5       13.24       16.18      3.03 o
  -4  13   5        2.08        4.40      2.98 o
  -3  13   5        9.95       10.42      2.69 o
  -2  13   5        0.00        1.92      2.39 o
  -1  13   5        2.20        5.73      2.17 o
   0  13   5       49.75       47.47      2.06 o
   1  13   5      106.67       95.29      2.44 o
   2  13   5       96.68       86.51      2.94 o
   3  13   5       12.21        8.23      2.75 o
   4  13   5        0.50        0.12      2.77 o
  -5  14   5        3.06        1.92      3.31 o
  -4  14   5       10.63        7.90      2.87 o
  -3  14   5       25.27       25.34      6.27 o
  -2  14   5      113.07      121.73      2.89 o
  -1  14   5       12.60       14.57      2.06 o
   0  14   5      133.00      124.16      2.62 o
   1  14   5       85.14       76.63      2.50 o
   2  14   5        5.04        6.29      2.39 o
   3  14   5        0.88        2.70      2.89 o
   4  14   5        0.02        4.41      4.28 o
  -4  15   5       12.91       13.26      3.01 o
  -3  15   5        3.82        5.07      2.82 o
  -2  15   5        3.43        5.54      2.50 o
  -1  15   5        8.57        7.68      2.23 o
   0  15   5       45.28       37.08      2.51 o
   1  15   5        2.90        2.91      2.40 o
   2  15   5        4.99        3.88      2.51 o
   3  15   5        1.61        0.69      3.20 o
   4  15   5        3.32        4.29      3.07 o
  -4  16   5       42.16       40.43      7.98 o
  -3  16   5       63.43       71.22      3.46 o
  -2  16   5        0.50       -0.07      2.51 o
  -1  16   5       59.32       56.59      2.67 o
   0  16   5       11.94       10.98      2.27 o
   1  16   5       11.94       16.11      2.40 o
   2  16   5        0.55        3.23      2.49 o
   3  16   5        0.15        1.06      3.03 o
  -3  17   5        0.06        4.14      3.23 o
  -2  17   5       11.31       11.85      2.85 o
  -1  17   5        6.37        5.39      2.49 o
   0  17   5        0.14        1.69      2.27 o
   1  17   5       12.59       13.81      2.36 o
   2  17   5        6.04        3.96      2.76 o
   3  17   5        0.00        2.19      3.46 o
  -3  18   5        0.45        4.49      3.06 o
  -2  18   5        0.99        2.89      2.77 o
  -1  18   5        9.18       12.35      2.47 o
   0  18   5        0.01        1.85      2.53 o
   1  18   5        0.84        3.39      2.72 o
   2  18   5       14.69       12.85      3.11 o
  -2  19   5       40.19       39.30      3.28 o
  -1  19   5        0.92        4.16      2.48 o
   0  19   5        5.64        5.40      2.73 o
   1  19   5        1.17        4.60      2.58 o
  -7   0   6        0.00        3.11      3.50 o
  -6   0   6      104.21      108.75      3.90 o
  -5   0   6      116.67      108.66      9.55 o
  -4   0   6        0.58        2.59      2.49 o
  -3   0   6       13.02       16.27      2.73 o
  -2   0   6        2.99        9.68      2.87 o
  -1   0   6     4260.65     4493.62     18.01 o
   1   0   6       18.61       30.40      4.75 o
   2   0   6       78.33       64.40      3.45 o
   3   0   6      324.24      314.09      6.26 o
   4   0   6      139.80      140.46      3.58 o
   5   0   6        7.34        3.67      3.09 o
   6   0   6       16.98       14.28      3.68 o
  -7   1   6        2.24        2.89      2.55 o
  -6   1   6      103.78      101.16      3.34 o
  -5   1   6       78.13       77.87      4.46 o
  -4   1   6        9.77        8.22      1.77 o
  -3   1   6      332.65      328.94      3.02 o
  -2   1   6      477.33      514.40      7.44 o
  -1   1   6      639.23      707.96     11.04 o
   0   1   6     6391.21     6409.10     21.17 o
   1   1   6      160.35      146.05      3.15 o
   2   1   6      782.93      746.40      6.25 o
   3   1   6       38.40       37.03      2.11 o
   4   1   6        0.12        1.70      2.23 o
   5   1   6        9.31        8.22      2.13 o
   6   1   6        6.06        9.27      2.64 o
  -7   2   6        9.14        9.05      2.59 o
  -6   2   6       26.04       25.39      2.57 o
  -5   2   6        3.66        5.05      2.03 o
  -4   2   6        0.01        0.44      1.96 o
  -3   2   6       27.84       29.69      1.90 o
  -2   2   6      247.61      301.30      3.26 o
  -1   2   6     1699.16     1735.20      9.15 o
   0   2   6     1094.86      973.77     23.52 o
   1   2   6       96.71       95.43      2.76 o
   2   2   6        9.92        5.69      2.64 o
   3   2   6       18.33       23.28      2.28 o
   4   2   6      107.05      102.11      2.44 o
   5   2   6       42.09       45.72      2.23 o
   6   2   6        3.00        6.05      2.53 o
  -7   3   6        0.06        0.72      2.76 o
  -6   3   6       62.93       64.91      2.51 o
  -5   3   6       36.58       44.09      2.34 o
  -4   3   6        2.50        2.46      1.85 o
  -3   3   6      537.82      543.46      8.69 o
  -2   3   6      478.23      565.37      7.73 o
  -1   3   6     3298.41     3220.47     56.01 o
   0   3   6      573.28      597.71      8.82 o
   1   3   6       94.10       87.85      3.17 o
   2   3   6       10.63        9.72      2.48 o
   3   3   6        1.43        4.73      2.55 o
   4   3   6        2.88        4.02      2.10 o
   5   3   6        6.40        6.23      2.30 o
   6   3   6        2.82        3.23      2.46 o
  -7   4   6        0.75        3.23      2.57 o
  -6   4   6        1.77        1.88      2.40 o
  -5   4   6       27.35       27.53      2.22 o
  -4   4   6      259.39      264.15      5.93 o
  -3   4   6       26.59       31.46      2.35 o
  -2   4   6      360.48      393.77      7.18 o
  -1   4   6      128.49      132.69      3.32 o
   0   4   6      103.40       92.75      2.50 o
   1   4   6      275.41      254.08      6.69 o
   2   4   6       15.23       10.39      2.44 o
   3   4   6        3.24        1.93      2.41 o
   4   4   6        1.91        0.39      2.32 o
   5   4   6        1.95        6.95      2.56 o
   6   4   6        0.06        1.19      2.77 o
  -6   5   6       34.48       34.51      2.81 o
  -5   5   6        6.04        6.54      2.49 o
  -4   5   6       39.28       47.41      2.38 o
  -3   5   6        7.48        7.80      2.12 o
  -2   5   6       69.04       87.69      2.21 o
  -1   5   6     1194.19     1171.85     32.02 o
   0   5   6        3.60       11.40      1.97 o
   1   5   6        8.72       13.75      2.34 o
   2   5   6       84.96      103.81      2.34 o
   3   5   6       81.73       82.34      3.07 o
   4   5   6       57.22       63.07      4.34 o
   5   5   6       10.89       10.02      2.70 o
   6   5   6        2.28        2.89      2.95 o
  -6   6   6        0.22        0.83      2.63 o
  -5   6   6        2.48        2.21      2.36 o
  -4   6   6       12.19       12.01      2.28 o
  -3   6   6        3.35        7.49      2.01 o
  -2   6   6       72.20       85.44      2.14 o
  -1   6   6      230.68      259.53      6.25 o
   0   6   6      366.17      380.07     11.55 o
   1   6   6      387.30      408.92      9.87 o
   2   6   6       42.06       35.32      2.19 o
   3   6   6       10.44        8.42      2.06 o
   4   6   6       92.13       84.94      3.83 o
   5   6   6       28.52       22.81      2.58 o
   6   6   6        3.35        3.08      2.85 o
  -6   7   6        6.27        7.80      3.04 o
  -5   7   6        3.93        4.01      2.69 o
  -4   7   6        0.17       -0.04      2.55 o
  -3   7   6      197.47      198.01      3.03 o
  -2   7   6        0.50        2.29      2.25 o
  -1   7   6       17.08       20.49      2.09 o
   0   7   6      688.87      702.67     18.32 o
   1   7   6      356.96      366.62     10.26 o
   2   7   6       84.85       74.37      2.81 o
   3   7   6        4.50        3.18      2.03 o
   4   7   6        0.03        0.44      2.45 o
   5   7   6       20.01       20.00      2.53 o
   6   7   6        1.92        3.51      2.80 o
  -6   8   6        0.30       -3.28      2.82 o
  -5   8   6       24.60       25.31      3.57 o
  -4   8   6       13.69       12.87      2.37 o
  -3   8   6        0.15        0.96      2.01 o
  -2   8   6       54.05       50.96      3.07 o
  -1   8   6        1.87        3.06      1.83 o
   0   8   6       11.46        8.71      2.10 o
   1   8   6      137.02      136.73      2.67 o
   2   8   6       79.40       75.02      2.80 o
   3   8   6      157.84      141.35      4.10 o
   4   8   6      125.98      111.45      3.05 o
   5   8   6       19.95       16.45      2.76 o
  -6   9   6       14.72       18.84      3.09 o
  -5   9   6        0.00       -1.67      2.78 o
  -4   9   6        1.28        2.43      2.74 o
  -3   9   6      198.67      194.88      2.77 o
  -2   9   6        1.42        2.21      2.20 o
  -1   9   6        0.00        0.15      2.19 o
   0   9   6      378.36      397.99      8.50 o
   1   9   6       17.16       21.10      2.08 o
   2   9   6       11.94       15.95      2.36 o
   3   9   6       74.06       76.35      2.78 o
   4   9   6       49.07       50.11      2.53 o
   5   9   6        3.08        5.07      2.97 o
  -6  10   6        8.37        4.36      3.08 o
  -5  10   6       19.03       19.97      2.81 o
  -4  10   6        2.31        5.05      2.57 o
  -3  10   6       92.55       92.81      2.82 o
  -2  10   6       35.75       32.76      2.33 o
  -1  10   6       34.09       40.63      2.12 o
   0  10   6        0.10        1.13      1.85 o
   1  10   6       17.93       20.84      2.20 o
   2  10   6       79.96       73.47      2.81 o
   3  10   6        6.45        8.44      2.37 o
   4  10   6       11.29        8.08      2.48 o
   5  10   6        4.89        4.91      3.27 o
  -5  11   6        7.78       12.60      2.82 o
  -4  11   6       18.65       16.01      2.73 o
  -3  11   6       85.31       79.64      2.77 o
  -2  11   6      352.29      324.82      3.33 o
  -1  11   6      129.93      133.56      2.42 o
   0  11   6       61.94       66.83      2.61 o
   1  11   6       43.90       44.48      2.12 o
   2  11   6       10.96       12.20      2.45 o
   3  11   6       52.74       45.91      2.44 o
   4  11   6       12.17       10.20      2.80 o
   5  11   6       12.82       12.50      3.46 o
  -5  12   6       21.36       18.00      3.00 o
  -4  12   6      104.41      107.91      3.06 o
  -3  12   6       40.36       41.44      2.52 o
  -2  12   6       53.06       52.79      2.47 o
  -1  12   6       44.93       39.78      2.21 o
   0  12   6        4.17        3.45      2.00 o
   1  12   6        0.10        1.96      2.11 o
   2  12   6        4.36        2.40      2.44 o
   3  12   6        1.22        1.45      2.38 o
   4  12   6        5.22        3.64      2.84 o
   5  12   6        7.57       10.54      3.41 o
  -5  13   6        1.26        2.17      2.95 o
  -4  13   6       30.21       33.87      3.24 o
  -3  13   6       35.95       36.75      2.52 o
  -2  13   6       91.93       99.52      2.87 o
  -1  13   6        0.26        1.43      2.05 o
   0  13   6        3.57        1.94      2.03 o
   1  13   6       50.32       45.84      2.43 o
   2  13   6       18.64       15.96      2.66 o
   3  13   6       44.03       47.79      2.69 o
   4  13   6        4.35        7.42      3.72 o
  -5  14   6        2.44        1.64      3.33 o
  -4  14   6        9.86        8.04      2.79 o
  -3  14   6        8.84        8.97      2.74 o
  -2  14   6        0.01        1.92      2.36 o
  -1  14   6      100.28       96.85      3.22 o
   0  14   6        5.47        9.12      2.20 o
   1  14   6        4.85        8.30      2.19 o
   2  14   6       10.45       11.12      2.44 o
   3  14   6       12.92       17.64      2.82 o
   4  14   6        0.33        1.55      3.30 o
  -4  15   6        4.83        9.16      3.30 o
  -3  15   6       37.28       35.66      5.12 o
  -2  15   6       23.98       19.91      2.49 o
  -1  15   6        4.57        4.35      2.23 o
   0  15   6        5.52        5.94      2.12 o
   1  15   6      100.68      100.56      2.51 o
   2  15   6        1.03        3.70      2.70 o
   3  15   6        4.16        4.66      3.25 o
   4  15   6        0.10        3.18      3.15 o
  -4  16   6        1.98        3.86      3.09 o
  -3  16   6        9.16        7.54      2.95 o
  -2  16   6       16.47       15.40      2.69 o
  -1  16   6       22.95       21.63      2.50 o
   0  16   6       93.88       82.07      2.59 o
   1  16   6        0.09       -0.10      2.20 o
   2  16   6        6.60        7.21      2.58 o
   3  16   6        6.29        6.31      3.56 o
  -3  17   6       16.07       16.00      3.09 o
  -2  17   6        0.11        2.10      2.62 o
  -1  17   6        3.98        5.96      2.38 o
   0  17   6        1.38        4.06      2.30 o
   1  17   6        0.63        3.59      2.45 o
   2  17   6        3.33        3.45      2.95 o
   3  17   6        2.01        7.84      3.15 o
  -2  18   6        0.00       -2.26      2.88 o
  -1  18   6        3.04        3.81      2.33 o
   0  18   6        2.45        4.43      2.28 o
   1  18   6        0.11        3.28      2.68 o
   2  18   6        2.69        2.14      2.92 o
  -1  19   6        5.34        9.99      2.62 o
   0  19   6        0.72        0.40      2.30 o
   1  19   6        0.17        0.90      2.80 o
  -7   1   7        1.24        1.66      2.57 o
  -6   1   7        0.17        1.04      2.07 o
  -5   1   7        6.55        7.03      2.15 o
  -4   1   7        0.02        1.44      1.72 o
  -3   1   7      245.59      277.66      3.76 o
  -2   1   7     1800.14     1746.44     26.14 o
  -1   1   7      330.37      386.33     14.04 o
   0   1   7        2.45        7.97      4.45 o
   1   1   7       27.22       22.71      3.00 o
   2   1   7      174.85      171.65      3.19 o
   3   1   7       78.57       85.56      2.27 o
   4   1   7       77.27       74.43      2.35 o
   5   1   7       38.67       35.34      2.31 o
   6   1   7        0.01        3.22      2.28 o
  -7   2   7        0.59        3.55      2.58 o
  -6   2   7       20.77       20.36      2.38 o
  -5   2   7        8.58       10.36      2.08 o
  -4   2   7       24.32       23.37      2.08 o
  -3   2   7       25.33       30.55      1.93 o
  -2   2   7       87.04      108.90     13.46 o
  -1   2   7      529.95      463.46     12.96 o
   0   2   7      108.89      112.76      3.36 o
   1   2   7      656.67      643.76      7.20 o
   2   2   7      645.33      624.89     13.28 o
   3   2   7       11.56       13.11      2.40 o
   4   2   7       66.25       66.51      2.44 o
   5   2   7        3.48        5.15      2.34 o
   6   2   7        6.86        9.58      2.40 o
  -7   3   7        6.90       11.34      2.78 o
  -6   3   7        6.86       10.97      2.35 o
  -5   3   7       12.08       13.25      2.04 o
  -4   3   7        6.56        8.12      1.94 o
  -3   3   7      120.27      119.01      4.52 o
  -2   3   7      174.22      201.23      3.07 o
  -1   3   7       57.32       68.68      3.29 o
   0   3   7       23.44       21.66      2.87 o
   1   3   7       18.39       17.51      2.47 o
   2   3   7       52.77       58.35      2.71 o
   3   3   7       80.76       69.21      2.50 o
   4   3   7       44.42       49.82      2.48 o
   5   3   7       10.78       12.24      2.72 o
   6   3   7        1.41        4.55      3.13 o
  -6   4   7        2.23        3.99      2.29 o
  -5   4   7       44.39       41.72      2.33 o
  -4   4   7        5.47        8.97      2.31 o
  -3   4   7      381.14      408.35      4.09 o
  -2   4   7       90.70       93.64      2.26 o
  -1   4   7      248.33      278.11      4.92 o
   0   4   7       36.14       35.24      2.41 o
   1   4   7      217.82      233.81      4.73 o
   2   4   7        5.42        5.45      2.30 o
   3   4   7       51.78       52.77      2.73 o
   4   4   7      121.35      100.76      3.26 o
   5   4   7        3.54        3.79      2.57 o
   6   4   7        0.69        3.11      3.01 o
  -6   5   7        1.31        5.21      3.01 o
  -5   5   7        1.17        0.28      2.45 o
  -4   5   7       13.49       11.33      2.36 o
  -3   5   7       99.16       98.39      2.59 o
  -2   5   7       74.01       76.80      2.04 o
  -1   5   7        9.87        7.69      2.05 o
   0   5   7       45.73       48.79      2.16 o
   1   5   7        0.73        2.06      2.18 o
   2   5   7        0.68        1.13      1.94 o
   3   5   7       36.09       37.59      2.51 o
   4   5   7       84.46       85.65      3.40 o
   5   5   7        7.88        8.80      2.50 o
   6   5   7        1.95        4.86      3.03 o
  -6   6   7       15.08       21.77      2.89 o
  -5   6   7       22.98       23.69      2.57 o
  -4   6   7        8.93        7.92      2.23 o
  -3   6   7      103.48       95.07      2.26 o
  -2   6   7       20.69       18.63      1.87 o
  -1   6   7       73.71       70.83      2.53 o
   0   6   7       83.24      109.73      2.23 o
   1   6   7      537.58      521.80     13.54 o
   2   6   7      128.38      114.95      2.81 o
   3   6   7       95.28       87.73      3.62 o
   4   6   7       24.61       28.60      3.83 o
   5   6   7        9.48        6.28      2.99 o
   6   6   7        3.02        4.94      2.92 o
  -6   7   7        0.01        4.82      2.75 o
  -5   7   7        0.01        1.17      2.93 o
  -4   7   7        5.18        5.92      2.24 o
  -3   7   7        6.76        7.19      2.09 o
  -2   7   7      117.42      119.96      3.03 o
  -1   7   7       94.45       84.51      2.64 o
   0   7   7       44.81       62.29      3.16 o
   1   7   7        0.02        0.39      2.06 o
   2   7   7        5.69        5.92      2.12 o
   3   7   7        4.17        4.27      2.25 o
   4   7   7       21.45       23.21      2.30 o
   5   7   7       10.89        6.69      2.72 o
  -6   8   7        0.94       -0.71      3.19 o
  -5   8   7        4.85        6.40      2.55 o
  -4   8   7       48.07       51.26      2.45 o
  -3   8   7       18.38       21.25      2.13 o
  -2   8   7        0.01       -0.29      2.54 o
  -1   8   7       62.07       55.17      2.08 o
   0   8   7       93.67      112.74      4.90 o
   1   8   7      310.46      298.48      4.32 o
   2   8   7      135.16      142.96      2.54 o
   3   8   7        6.02        7.51      2.18 o
   4   8   7        7.77        8.52      2.31 o
   5   8   7        0.23        3.74      2.42 o
  -6   9   7        0.01        2.36      3.04 o
  -5   9   7        0.00        5.96      3.07 o
  -4   9   7       23.15       23.85      2.75 o
  -3   9   7        7.17        9.45      2.03 o
  -2   9   7      347.15      370.95      6.83 o
  -1   9   7       86.20       85.43      2.24 o
   0   9   7        6.63        5.24      1.88 o
   1   9   7       41.57       41.58      2.60 o
   2   9   7      181.04      170.44      4.76 o
   3   9   7      225.58      219.95     10.64 o
   4   9   7       13.48       15.26      2.54 o
   5   9   7        0.50        3.16      2.72 o
  -6  10   7        6.71        6.09      3.11 o
  -5  10   7        2.43        6.80      3.05 o
  -4  10   7        7.97        7.33      2.53 o
  -3  10   7       69.74       66.72      2.38 o
  -2  10   7       30.07       30.28      2.41 o
  -1  10   7        5.05        6.63      2.09 o
   0  10   7        1.57        4.12      2.11 o
   1  10   7       50.18       50.69      2.65 o
   2  10   7      195.67      192.62      4.70 o
   3  10   7       19.39       18.21      2.26 o
   4  10   7        0.00       -1.07      2.39 o
   5  10   7        5.59        9.12      3.41 o
  -5  11   7       25.81       26.58      6.03 o
  -4  11   7       25.58       21.67      2.66 o
  -3  11   7       40.74       40.53      2.52 o
  -2  11   7      237.74      230.82      2.92 o
  -1  11   7        0.07        3.04      2.02 o
   0  11   7       12.81       14.58      2.21 o
   1  11   7        1.40        1.12      2.04 o
   2  11   7      153.29      154.51      2.95 o
   3  11   7       17.02       23.15      2.33 o
   4  11   7        2.76        5.28      2.61 o
   5  11   7        0.98        2.47      4.08 o
  -5  12   7        0.12        3.50      3.21 o
  -4  12   7        3.36        1.33      2.93 o
  -3  12   7       99.19       95.83      2.60 o
  -2  12   7       18.92       24.34      2.33 o
  -1  12   7       24.88       21.21      2.17 o
   0  12   7        4.07        5.45      2.18 o
   1  12   7      109.47       98.47      4.18 o
   2  12   7       13.07       15.12      2.69 o
   3  12   7        4.80        7.30      2.53 o
   4  12   7       10.04        6.05      2.91 o
  -5  13   7        2.71        3.64      4.28 o
  -4  13   7        1.87        3.42      2.98 o
  -3  13   7       44.78       45.07      2.61 o
  -2  13   7        0.57        0.51      2.68 o
  -1  13   7        1.33        4.98      2.01 o
   0  13   7      170.53      174.84      2.46 o
   1  13   7        2.11        1.67      2.12 o
   2  13   7       14.08       18.17      2.49 o
   3  13   7        1.59        1.80      2.45 o
   4  13   7        3.25        3.25      3.26 o
  -5  14   7        2.02        3.61      3.14 o
  -4  14   7       27.00       26.89      2.92 o
  -3  14   7        0.01        0.96      2.64 o
  -2  14   7       92.00       86.29      2.67 o
  -1  14   7       10.00        7.00      2.10 o
   0  14   7       20.57       17.44      1.95 o
   1  14   7       14.28       16.40      2.25 o
   2  14   7       16.32       18.09      2.54 o
   3  14   7        7.52        6.23      2.59 o
   4  14   7        5.28        5.40      3.05 o
  -4  15   7       14.56       14.36      3.00 o
  -3  15   7       10.24       10.31      2.60 o
  -2  15   7       63.99       58.32      2.65 o
  -1  15   7       29.20       29.12      2.33 o
   0  15   7       15.85       21.00      2.12 o
   1  15   7        0.11        3.60      2.41 o
   2  15   7        0.08        2.86      2.53 o
   3  15   7        1.49        3.85      2.93 o
  -4  16   7        6.14        5.35      3.49 o
  -3  16   7        4.78        3.94      2.92 o
  -2  16   7       11.78       14.55      2.74 o
  -1  16   7        1.67        2.69      2.30 o
   0  16   7       55.40       53.31      2.44 o
   1  16   7       25.68       26.54      2.31 o
   2  16   7        7.89        5.46      2.74 o
   3  16   7        0.77        7.45      4.87 o
  -3  17   7        1.53        5.20      3.13 o
  -2  17   7        9.60        9.77      2.84 o
  -1  17   7        7.54        8.68      2.39 o
   0  17   7       14.41       13.03      2.23 o
   1  17   7        8.86        9.65      2.35 o
   2  17   7       13.10       15.08      2.75 o
  -2  18   7        0.12        1.39      3.19 o
  -1  18   7        0.11        1.21      2.64 o
   0  18   7        0.34        1.12      2.45 o
   1  18   7        0.61        1.88      2.70 o
   2  18   7        0.80        3.65      2.91 o
  -1  19   7        0.56        1.31      2.76 o
   0  19   7        0.20       -0.56      2.55 o
  -7   0   8        3.54        5.24      3.47 o
  -6   0   8        1.13        3.26      3.43 o
  -5   0   8      310.15      339.22     17.80 o
  -4   0   8       55.98       55.54      3.09 o
  -3   0   8        9.17        5.28      2.60 o
  -2   0   8      221.13      180.91      6.36 o
  -1   0   8       38.04       36.78      3.92 o
   1   0   8      347.04      449.82      6.40 o
   2   0   8        6.95       11.14      3.09 o
   3   0   8       51.57       54.99      3.09 o
   4   0   8       32.63       33.36      3.66 o
   5   0   8        5.69        4.45      3.52 o
   6   0   8        3.04        0.53      3.43 o
  -7   1   8        0.98        0.61      2.47 o
  -6   1   8       78.47       82.35      3.40 o
  -5   1   8        0.50        2.43      1.84 o
  -4   1   8        3.01        4.18      1.99 o
  -3   1   8        3.60        4.65      1.76 o
  -2   1   8      248.29      249.29      3.01 o
  -1   1   8      258.50      247.26      3.65 o
   0   1   8      456.57      481.95      6.57 o
   1   1   8      491.44      490.71      6.82 o
   2   1   8        1.14        0.37      2.39 o
   3   1   8       10.43       13.34      2.11 o
   4   1   8        1.02        2.91      2.17 o
   5   1   8        0.61        0.53      2.33 o
   6   1   8        3.91        6.07      2.60 o
  -7   2   8       10.18        8.95      2.67 o
  -6   2   8        8.17       11.22      2.33 o
  -5   2   8        3.11        5.10      2.25 o
  -4   2   8        2.17        3.91      1.82 o
  -3   2   8       29.43       33.36      1.95 o
  -2   2   8       29.39       26.55      2.09 o
  -1   2   8      493.92      482.76      4.42 o
   0   2   8     1126.80     1272.19     22.01 o
   1   2   8      160.09      164.32      3.26 o
   2   2   8      251.29      260.15      3.05 o
   3   2   8       15.47       17.11      2.61 o
   4   2   8        9.54       15.00      2.14 o
   5   2   8       10.91       12.45      2.36 o
   6   2   8        0.85        2.96      2.51 o
  -7   3   8        0.00        3.46      2.62 o
  -6   3   8        0.54        0.90      2.30 o
  -5   3   8        6.42        6.24      2.18 o
  -4   3   8      120.90      116.55      2.87 o
  -3   3   8      214.22      210.99      3.37 o
  -2   3   8        7.47       11.25      2.04 o
  -1   3   8        2.82        7.63      2.12 o
   0   3   8     1438.33     1497.37     54.95 o
   1   3   8      226.01      207.67      4.74 o
   2   3   8        6.30       11.00      2.41 o
   3   3   8       46.62       49.76      2.61 o
   4   3   8        5.38        6.77      2.48 o
   5   3   8        1.33        1.47      2.69 o
   6   3   8        0.56        6.41      3.24 o
  -6   4   8        1.40        1.20      2.23 o
  -5   4   8        6.28        9.28      2.42 o
  -4   4   8        0.77        0.64      2.11 o
  -3   4   8      503.97      494.00      6.61 o
  -2   4   8        2.47        2.36      1.94 o
  -1   4   8       76.39       69.82      2.52 o
   0   4   8      209.93      240.27      7.53 o
   1   4   8       54.90       63.08      2.45 o
   2   4   8      214.11      204.31      2.89 o
   3   4   8       21.17       19.31      2.81 o
   4   4   8        2.29        7.63      2.26 o
   5   4   8        0.00        0.47      2.60 o
   6   4   8        3.82        2.21      2.95 o
  -6   5   8        1.56        3.01      2.80 o
  -5   5   8       10.94       11.35      2.43 o
  -4   5   8       74.88       69.72      2.38 o
  -3   5   8       38.34       38.81      2.24 o
  -2   5   8       18.77       22.75      1.87 o
  -1   5   8        2.16        6.25      2.01 o
   0   5   8      482.76      506.33     11.64 o
   1   5   8      291.88      284.01     10.97 o
   2   5   8      222.46      205.41      6.30 o
   3   5   8       65.80       65.92      4.08 o
   4   5   8       12.09       19.99      2.50 o
   5   5   8        0.04        2.42      2.55 o
   6   5   8        2.01        4.05      3.16 o
  -6   6   8        6.15        7.83      2.57 o
  -5   6   8        0.04        2.86      2.50 o
  -4   6   8        0.62        0.26      2.38 o
  -3   6   8       17.28       21.05      2.01 o
  -2   6   8       32.18       34.70      1.99 o
  -1   6   8       52.51       55.42      2.44 o
   0   6   8      872.99      908.57     25.21 o
   1   6   8       17.24       16.68      2.28 o
   2   6   8       65.87       70.81      3.06 o
   3   6   8        0.53        0.13      2.11 o
   4   6   8       85.51       79.20      2.98 o
   5   6   8        2.39        4.32      2.62 o
  -6   7   8        6.20        7.60      2.75 o
  -5   7   8        0.87        1.75      2.19 o
  -4   7   8       14.56       14.64      2.19 o
  -3   7   8        2.78        3.88      1.91 o
  -2   7   8        8.27        8.36      2.11 o
  -1   7   8      153.31      154.48      3.88 o
   0   7   8        0.16        1.42      1.99 o
   1   7   8       11.20       10.76      2.27 o
   2   7   8        6.72        3.14      2.08 o
   3   7   8      139.36      140.72      4.80 o
   4   7   8       16.90       19.04      2.44 o
   5   7   8        0.22        3.54      2.57 o
  -6   8   8        1.81        0.65      2.97 o
  -5   8   8       47.75       47.04      2.57 o
  -4   8   8       11.47       10.00      2.15 o
  -3   8   8        0.30       -0.07      1.88 o
  -2   8   8       26.90       31.41      2.39 o
  -1   8   8       64.82       77.35      2.55 o
   0   8   8       66.85       61.86      2.11 o
   1   8   8        0.61        0.58      2.16 o
   2   8   8       11.90       15.17      2.18 o
   3   8   8       11.11        9.28      2.32 o
   4   8   8        3.27        2.23      2.27 o
   5   8   8        8.70        7.33      2.52 o
  -6   9   8       14.20       14.60      4.63 o
  -5   9   8        2.25        4.26      2.79 o
  -4   9   8       23.72       31.44      2.60 o
  -3   9   8        1.17        1.12      2.03 o
  -2   9   8        0.40        0.91      2.21 o
  -1   9   8       17.07       19.35      2.06 o
   0   9   8      157.55      157.78      3.43 o
   1   9   8       30.85       34.32      2.58 o
   2   9   8       56.84       55.92      3.02 o
   3   9   8        0.07        3.68      2.15 o
   4   9   8        0.11       -0.54      2.50 o
   5   9   8        9.99       14.88      2.69 o
  -6  10   8        3.63        1.44      3.39 o
  -5  10   8        0.00        1.97      3.05 o
  -4  10   8       10.81       16.68      2.48 o
  -3  10   8       29.47       32.44      2.22 o
  -2  10   8      106.06      117.87      2.65 o
  -1  10   8        0.29        1.05      1.89 o
   0  10   8      119.42      114.01      3.48 o
   1  10   8       56.37       57.36      2.50 o
   2  10   8      381.04      389.98      5.88 o
   3  10   8        0.20        1.54      2.28 o
   4  10   8        7.34        9.54      2.55 o
   5  10   8        3.42        5.26      2.84 o
  -5  11   8        0.19        4.04      4.32 o
  -4  11   8       17.39       17.92      2.48 o
  -3  11   8       56.05       54.85      2.44 o
  -2  11   8        6.33        8.09      2.25 o
  -1  11   8       61.29       63.43      2.28 o
   0  11   8       21.55       21.51      2.31 o
   1  11   8        1.09        3.62      2.10 o
   2  11   8        0.40        1.93      2.69 o
   3  11   8        1.21        1.45      2.30 o
   4  11   8        0.00        0.13      2.44 o
   5  11   8        0.04       -0.49      3.26 o
  -5  12   8        0.01        3.60      3.57 o
  -4  12   8        4.28        6.77      2.71 o
  -3  12   8      158.99      168.94      6.07 o
  -2  12   8        8.47       13.83      2.42 o
  -1  12   8        0.00        0.15      2.03 o
   0  12   8        2.87        3.97      1.95 o
   1  12   8       59.35       55.82      2.63 o
   2  12   8       87.71       89.06      4.57 o
   3  12   8        9.03        9.58      2.36 o
   4  12   8        0.41        4.32      2.68 o
  -5  13   8       19.96       17.07      6.10 o
  -4  13   8       23.38       24.13      2.83 o
  -3  13   8        0.01        0.92      2.32 o
  -2  13   8        0.10       -0.34      2.29 o
  -1  13   8       44.83       45.80      2.09 o
   0  13   8       54.99       55.88      2.93 o
   1  13   8       10.21       12.06      2.70 o
   2  13   8       32.83       30.68      2.54 o
   3  13   8        1.44        5.68      2.57 o
   4  13   8       10.26        8.67      3.08 o
  -4  14   8        0.14       -1.47      2.89 o
  -3  14   8        9.99        8.51      2.60 o
  -2  14   8        0.77        0.52      2.52 o
  -1  14   8       11.29       14.11      1.99 o
   0  14   8        3.28        0.87      2.09 o
   1  14   8       34.78       34.73      2.68 o
   2  14   8       25.44       24.95      2.59 o
   3  14   8       10.12        9.71      2.56 o
   4  14   8        0.19        3.55      3.48 o
  -4  15   8        6.55       11.59      2.96 o
  -3  15   8        0.56        1.60      2.50 o
  -2  15   8        0.01        1.27      2.33 o
  -1  15   8       31.53       32.49      2.26 o
   0  15   8       42.79       45.31      2.44 o
   1  15   8        1.37        3.48      2.50 o
   2  15   8        0.11        1.63      2.50 o
   3  15   8        0.34        0.66      2.88 o
  -4  16   8       22.24       22.84      3.29 o
  -3  16   8        7.22        7.13      2.65 o
  -2  16   8        7.08        6.12      2.46 o
  -1  16   8       21.47       18.15      2.39 o
   0  16   8        4.16        4.38      2.02 o
   1  16   8        3.95        4.99      2.53 o
   2  16   8        0.14       -1.95      2.75 o
   3  16   8       10.82       13.16      2.89 o
  -3  17   8        0.47       -0.57      2.72 o
  -2  17   8        6.29       11.91      2.85 o
  -1  17   8        0.24        2.86      2.58 o
   0  17   8       13.45       12.21      2.57 o
   1  17   8        0.01        4.27      2.80 o
   2  17   8        0.41        1.46      2.78 o
  -2  18   8        0.31        1.43      2.63 o
  -1  18   8        4.21        3.82      2.58 o
   0  18   8        8.50        9.68      2.43 o
   1  18   8        6.58       10.31      3.34 o
  -7   1   9        0.37        3.22      2.63 o
  -6   1   9        1.97        2.99      2.08 o
  -5   1   9       59.07       66.33      4.10 o
  -4   1   9        0.01        0.73      1.98 o
  -3   1   9       53.47       56.11      2.07 o
  -2   1   9      154.34      157.93      2.66 o
  -1   1   9     3312.55     3133.64     72.60 o
   0   1   9      832.22      898.55      8.43 o
   1   1   9       29.68       38.27      3.24 o
   2   1   9        0.72        1.31      2.64 o
   3   1   9      191.88      178.34      4.35 o
   4   1   9      190.29      196.20      8.76 o
   5   1   9        0.95        2.92      2.24 o
   6   1   9        1.69        4.76      2.54 o
  -6   2   9       59.77       57.44      2.83 o
  -5   2   9       11.32       12.52      1.97 o
  -4   2   9        2.26        4.15      1.94 o
  -3   2   9        1.38        3.23      1.96 o
  -2   2   9      294.16      305.93     10.59 o
  -1   2   9       17.17       19.68      3.52 o
   0   2   9      508.23      496.14      6.19 o
   1   2   9        1.39        2.56      2.78 o
   2   2   9       89.86       94.74      3.84 o
   3   2   9       71.84       70.89      2.67 o
   4   2   9        5.25        7.13      2.19 o
   5   2   9        1.76        1.24      2.34 o
   6   2   9        0.00        2.03      2.97 o
  -6   3   9        0.29        3.64      2.42 o
  -5   3   9        0.81        1.73      2.00 o
  -4   3   9       31.46       28.08      2.38 o
  -3   3   9       30.08       35.28      2.23 o
  -2   3   9       52.44       55.48      2.51 o
  -1   3   9      727.07      682.41     19.38 o
   0   3   9        0.05       -0.51      2.63 o
   1   3   9        5.36        3.49      2.14 o
   2   3   9      112.70      102.34      2.75 o
   3   3   9      107.70       95.80      3.33 o
   4   3   9      150.46      131.64      4.22 o
   5   3   9       22.96       22.96      2.84 o
   6   3   9        2.56        5.45      3.22 o
  -6   4   9        8.63        7.68      2.64 o
  -5   4   9        0.06        1.17      2.24 o
  -4   4   9        0.26        1.90      2.12 o
  -3   4   9       23.72       26.47      2.23 o
  -2   4   9      400.03      403.08     14.92 o
  -1   4   9      604.99      554.85     15.40 o
   0   4   9      202.96      210.00      7.53 o
   1   4   9        0.36        2.42      2.15 o
   2   4   9       32.81       28.06      2.56 o
   3   4   9        6.19        5.47      2.42 o
   4   4   9       19.91       26.27      2.96 o
   5   4   9        9.83        7.83      2.57 o
  -6   5   9        8.59        9.74      2.54 o
  -5   5   9        1.81        4.37      2.59 o
  -4   5   9        7.29        9.74      2.32 o
  -3   5   9        0.16        2.94      2.08 o
  -2   5   9       82.79       82.07      2.20 o
  -1   5   9      116.36      132.20      5.93 o
   0   5   9       51.00       53.79      3.15 o
   1   5   9      197.75      200.65      5.37 o
   2   5   9       70.64       64.38      2.16 o
   3   5   9        3.00        4.40      2.37 o
   4   5   9      100.29       96.89      4.31 o
   5   5   9        6.97        3.20      2.54 o
  -6   6   9       12.26       14.96      2.88 o
  -5   6   9       19.76       21.56      2.38 o
  -4   6   9        8.66        9.25      2.37 o
  -3   6   9       41.01       40.67      2.01 o
  -2   6   9        2.48        1.98      1.88 o
  -1   6   9      179.14      174.38      6.46 o
   0   6   9       98.61       92.08      3.04 o
   1   6   9       35.76       45.13      2.26 o
   2   6   9       49.36       45.26      2.19 o
   3   6   9        0.18        0.52      2.10 o
   4   6   9       20.68       22.48      2.69 o
   5   6   9        1.44        5.78      2.70 o
  -6   7   9        3.11        4.39      2.84 o
  -5   7   9        1.69        2.22      2.24 o
  -4   7   9        2.18        4.45      2.09 o
  -3   7   9        0.00        0.80      1.90 o
  -2   7   9        2.82        2.51      2.07 o
  -1   7   9      874.50      873.77     19.83 o
   0   7   9      182.04      182.49      6.41 o
   1   7   9        7.91       11.19      2.38 o
   2   7   9       34.54       29.68      2.30 o
   3   7   9       69.47       66.27      2.32 o
   4   7   9       49.22       44.93      2.44 o
   5   7   9        0.09        3.18      2.46 o
  -6   8   9        1.79        4.78      2.91 o
  -5   8   9        2.50        4.84      2.52 o
  -4   8   9       11.24       14.62      2.17 o
  -3   8   9       40.96       39.42      2.74 o
  -2   8   9        4.19        6.27      2.16 o
  -1   8   9        5.30       12.62      2.14 o
   0   8   9       37.27       31.62      1.94 o
   1   8   9      216.72      217.62      3.05 o
   2   8   9      230.74      230.47      6.42 o
   3   8   9       70.06       67.60      3.74 o
   4   8   9        1.46        3.76      2.29 o
   5   8   9        4.63        4.44      2.51 o
  -6   9   9        0.55        3.86      3.33 o
  -5   9   9        6.38        4.05      2.51 o
  -4   9   9        0.06        1.21      2.07 o
  -3   9   9       51.07       50.23      2.17 o
  -2   9   9      105.22      103.85      2.75 o
  -1   9   9      241.61      238.70      4.20 o
   0   9   9        0.54        0.98      1.93 o
   1   9   9        9.04       10.03      2.36 o
   2   9   9      160.38      172.17      4.99 o
   3   9   9       26.23       23.65      2.15 o
   4   9   9       12.99       12.57      2.37 o
   5   9   9       11.97       10.06      2.85 o
  -5  10   9       29.84       24.69      2.99 o
  -4  10   9        1.57        1.82      2.22 o
  -3  10   9        0.13        2.32      2.02 o
  -2  10   9       80.70       82.60      2.51 o
  -1  10   9       20.55       20.72      2.24 o
   0  10   9       19.04       20.75      1.93 o
   1  10   9       72.71       73.47      2.69 o
   2  10   9        8.30       11.09      2.44 o
   3  10   9        0.88        0.30      2.16 o
   4  10   9        4.18        3.80      2.32 o
   5  10   9        0.44        2.74      2.96 o
  -5  11   9        4.88        5.56      3.24 o
  -4  11   9       31.03       31.82      2.48 o
  -3  11   9      124.35      123.52      5.74 o
  -2  11   9      132.98      139.97      2.71 o
  -1  11   9       10.89       12.87      1.94 o
   0  11   9      186.96      174.66      3.99 o
   1  11   9       90.46       93.74      3.95 o
   2  11   9       71.22       73.45      3.88 o
   3  11   9       21.90       22.74      2.31 o
   4  11   9        3.09        4.39      2.49 o
  -5  12   9       13.60       11.31      3.21 o
  -4  12   9        0.06       -0.88      2.44 o
  -3  12   9       14.58       18.38      2.39 o
  -2  12   9      197.43      203.78      2.92 o
  -1  12   9        2.23        4.60      1.98 o
   0  12   9      143.06      139.93      2.57 o
   1  12   9      143.30      134.46      5.64 o
   2  12   9       23.37       21.82      2.52 o
   3  12   9        5.44        5.24      2.36 o
   4  12   9        0.10        1.84      2.59 o
  -5  13   9        0.38        3.32      3.30 o
  -4  13   9       27.57       28.02      4.49 o
  -3  13   9        0.00        2.92      2.25 o
  -2  13   9        7.60        7.52      2.31 o
  -1  13   9       23.58       22.48      2.16 o
   0  13   9        3.28        4.22      2.02 o
   1  13   9        6.69        6.62      2.39 o
   2  13   9        5.21        4.74      2.79 o
   3  13   9        0.34        3.02      2.40 o
   4  13   9        5.08        5.80      2.84 o
  -4  14   9        0.28        2.23      2.95 o
  -3  14   9        1.30        3.16      2.30 o
  -2  14   9       10.35       10.59      2.36 o
  -1  14   9        0.18        0.46      2.05 o
   0  14   9       17.03       14.99      2.26 o
   1  14   9       51.81       53.35      2.60 o
   2  14   9        1.39        3.79      2.55 o
   3  14   9        3.22        5.76      2.59 o
  -4  15   9        0.00        1.26      3.02 o
  -3  15   9        0.71        1.60      2.79 o
  -2  15   9        3.00        4.54      2.41 o
  -1  15   9        8.69       11.02      2.33 o
   0  15   9        0.09        2.23      2.28 o
   1  15   9       43.38       46.99      2.74 o
   2  15   9        2.28        4.30      2.62 o
   3  15   9       10.08        7.47      2.73 o
  -3  16   9        0.34        2.35      2.57 o
  -2  16   9        1.21        2.69      3.00 o
  -1  16   9        0.23        0.32      2.27 o
   0  16   9       17.14       16.22      2.31 o
   1  16   9       21.74       19.90      3.02 o
   2  16   9        3.46        8.78      2.96 o
  -3  17   9       10.95        8.41      2.76 o
  -2  17   9        0.05        1.17      2.67 o
  -1  17   9        2.58        4.75      2.49 o
   0  17   9        0.00        1.49      2.41 o
   1  17   9        6.70        6.69      2.90 o
   2  17   9       10.72       16.13      2.83 o
  -2  18   9        3.57        6.75      2.90 o
  -1  18   9        0.29        0.69      2.56 o
   0  18   9        6.51        9.19      2.44 o
   1  18   9        3.83        5.68      3.27 o
  -6   0  10        0.00        2.13      3.49 o
  -5   0  10        2.79        1.54      2.84 o
  -4   0  10       33.71       36.93      7.21 o
  -3   0  10       13.83       12.16      2.72 o
  -2   0  10      469.86      505.59      6.43 o
  -1   0  10     1539.90     1469.42      9.09 o
   0   0  10     1164.42     1215.75      8.48 o
   1   0  10      361.95      298.65      5.40 o
   2   0  10      702.18      648.56      6.96 o
   3   0  10      356.79      375.43     24.32 o
   4   0  10        7.33        7.00      3.50 o
   5   0  10        7.51        7.10      3.66 o
  -6   1  10       23.35       25.02      2.41 o
  -5   1  10        2.68        4.25      2.16 o
  -4   1  10       45.72       44.31      2.05 o
  -3   1  10        4.32        5.10      2.08 o
  -2   1  10       53.90       58.15      2.22 o
  -1   1  10     1254.48     1148.13     23.60 o
   0   1  10      237.98      243.94      3.51 o
   1   1  10      323.84      315.67      3.85 o
   2   1  10      190.97      198.35      3.62 o
   3   1  10        5.01       10.78      2.67 o
   4   1  10       10.26        9.63      2.87 o
   5   1  10        3.41        4.67      2.72 o
  -6   2  10       26.84       26.12      2.46 o
  -5   2  10        3.85        8.95      2.05 o
  -4   2  10       29.73       26.37      1.89 o
  -3   2  10       10.46       13.36      2.77 o
  -2   2  10      691.15      649.45     23.55 o
  -1   2  10      173.81      153.54      8.94 o
   0   2  10      388.16      432.62      8.19 o
   1   2  10      204.49      221.20      3.76 o
   2   2  10      131.74      111.98      3.76 o
   3   2  10       51.84       45.77      2.57 o
   4   2  10       14.35       15.98      2.38 o
   5   2  10        1.39        1.91      2.41 o
  -6   3  10        1.09       -0.30      2.28 o
  -5   3  10        0.68        5.93      2.42 o
  -4   3  10       54.55       59.59      2.45 o
  -3   3  10        2.73        5.28      2.13 o
  -2   3  10        3.51        5.40      2.24 o
  -1   3  10      427.08      434.39      5.67 o
   0   3  10       20.38       25.67      2.63 o
   1   3  10        2.53        3.17      2.83 o
   2   3  10       36.00       29.27      2.59 o
   3   3  10      387.75      393.43     10.56 o
   4   3  10       10.65       10.46      2.66 o
   5   3  10        0.08       -0.35      2.61 o
  -6   4  10        2.00        1.21      2.78 o
  -5   4  10        1.42        0.50      2.58 o
  -4   4  10       31.41       37.25      2.30 o
  -3   4  10      149.44      155.27      4.36 o
  -2   4  10      154.91      146.17      8.58 o
  -1   4  10       21.99       24.45      2.13 o
   0   4  10        0.59        2.51      2.56 o
   1   4  10      448.15      427.83      6.85 o
   2   4  10      273.81      264.98      3.25 o
   3   4  10       35.92       32.36      3.03 o
   4   4  10       24.86       28.19      2.71 o
   5   4  10        8.39        9.64      2.79 o
  -6   5  10        0.01        1.72      2.52 o
  -5   5  10       13.62       14.41      2.31 o
  -4   5  10        0.60        2.05      2.30 o
  -3   5  10        0.00        0.26      2.22 o
  -2   5  10        0.52        0.63      1.84 o
  -1   5  10        5.27        7.25      2.35 o
   0   5  10       87.39       92.51      4.93 o
   1   5  10      180.42      187.67      4.39 o
   2   5  10       23.99       25.63      2.65 o
   3   5  10      259.68      258.75     10.64 o
   4   5  10       37.21       38.66      3.85 o
   5   5  10        0.00        3.25      2.78 o
  -6   6  10        7.08        8.52      2.59 o
  -5   6  10        0.01       -0.02      2.43 o
  -4   6  10       24.90       23.93      2.30 o
  -3   6  10        0.49        2.01      1.88 o
  -2   6  10        0.09        3.76      1.97 o
  -1   6  10       16.03       11.74      2.24 o
   0   6  10        4.27        5.21      2.59 o
   1   6  10        0.99        4.19      2.21 o
   2   6  10       28.14       27.28      2.06 o
   3   6  10        0.97        0.63      2.07 o
   4   6  10        4.32        5.54      2.73 o
   5   6  10        0.00        1.90      2.58 o
  -6   7  10        0.62        3.00      2.54 o
  -5   7  10        0.92        4.07      2.40 o
  -4   7  10        0.27        2.97      2.09 o
  -3   7  10        2.50        4.67      1.87 o
  -2   7  10        3.44        1.41      2.00 o
  -1   7  10       61.06       60.59      2.59 o
   0   7  10       79.46       90.52      2.62 o
   1   7  10        5.66        6.82      2.16 o
   2   7  10      686.16      661.92     17.02 o
   3   7  10        9.40       11.04      2.18 o
   4   7  10       14.14       19.63      2.29 o
   5   7  10        7.09        5.99      2.52 o
  -6   8  10        0.38       -0.58      2.63 o
  -5   8  10        2.57        3.52      2.37 o
  -4   8  10        0.05        0.69      2.11 o
  -3   8  10       16.87       16.29      2.12 o
  -2   8  10        3.54        4.19      2.14 o
  -1   8  10       12.14       12.91      2.16 o
   0   8  10      242.51      262.96      5.37 o
   1   8  10        5.97        7.36      2.54 o
   2   8  10      132.15      130.83      4.13 o
   3   8  10      122.79      112.35      5.86 o
   4   8  10        1.12        2.65      2.37 o
   5   8  10        0.99        2.86      2.74 o
  -6   9  10        0.64        1.19      3.16 o
  -5   9  10        0.10        0.37      2.66 o
  -4   9  10       15.73       17.72      2.53 o
  -3   9  10       21.73       20.63      2.04 o
  -2   9  10        2.98        2.46      2.07 o
  -1   9  10        2.48        4.89      2.38 o
   0   9  10        0.76        2.33      1.87 o
   1   9  10      177.79      181.91      4.11 o
   2   9  10        2.03        3.22      2.13 o
   3   9  10        9.52       11.91      2.14 o
   4   9  10        6.57        5.29      2.35 o
   5   9  10        0.60        3.87      2.62 o
  -5  10  10        7.14        6.99      2.59 o
  -4  10  10       44.00       42.73      2.54 o
  -3  10  10       17.62       17.01      2.18 o
  -2  10  10        2.80        7.29      2.40 o
  -1  10  10        1.34        0.77      2.57 o
   0  10  10       25.34       22.90      2.22 o
   1  10  10      136.77      135.31      4.10 o
   2  10  10      245.32      264.37      7.85 o
   3  10  10        9.58       12.33      2.25 o
   4  10  10       18.64       19.07      2.97 o
  -5  11  10        0.76        6.44      3.18 o
  -4  11  10        1.48        2.06      2.27 o
  -3  11  10       19.39       21.15      2.25 o
  -2  11  10       93.84       96.36      2.83 o
  -1  11  10       17.39       17.61      2.39 o
   0  11  10        2.78        4.91      2.02 o
   1  11  10        0.60        2.86      2.19 o
   2  11  10        2.12        2.81      2.69 o
   3  11  10        0.69        3.00      2.53 o
   4  11  10        7.67       10.52      2.51 o
  -5  12  10       12.07       10.31      3.00 o
  -4  12  10       10.88        9.33      2.41 o
  -3  12  10      232.53      225.79     13.46 o
  -2  12  10        1.72        4.22      2.47 o
  -1  12  10        5.66        6.66      2.13 o
   0  12  10        6.57        8.07      2.10 o
   1  12  10      196.46      200.94      3.09 o
   2  12  10       46.88       48.50      2.58 o
   3  12  10        0.86        2.44      2.38 o
   4  12  10        0.51        2.95      2.76 o
  -5  13  10        0.53        1.44      3.15 o
  -4  13  10        0.75        2.34      2.55 o
  -3  13  10        2.90        3.68      2.43 o
  -2  13  10       30.83       33.94      2.46 o
  -1  13  10        4.47        5.07      2.45 o
   0  13  10       19.73       17.78      2.09 o
   1  13  10        7.55        7.53      2.49 o
   2  13  10        0.14        1.55      2.49 o
   3  13  10        0.06        0.14      2.45 o
  -4  14  10        1.04        4.60      2.79 o
  -3  14  10        3.77        5.33      2.46 o
  -2  14  10        0.00        3.76      2.41 o
  -1  14  10       11.19       12.78      2.21 o
   0  14  10      171.20      172.91      3.31 o
   1  14  10        7.00        6.58      2.47 o
   2  14  10        7.03        6.74      2.72 o
   3  14  10       13.90       18.49      2.68 o
  -4  15  10        7.76       10.42      4.17 o
  -3  15  10        7.67        7.84      2.39 o
  -2  15  10        0.52        0.90      2.80 o
  -1  15  10        2.84        4.15      2.31 o
   0  15  10       51.22       48.73      2.34 o
   1  15  10        0.66        2.64      2.36 o
   2  15  10       20.70       23.12      2.71 o
   3  15  10        0.00        1.30      2.85 o
  -3  16  10        1.33        1.18      2.49 o
  -2  16  10        0.02        2.35      2.53 o
  -1  16  10        4.44        5.65      2.58 o
   0  16  10        0.31       -1.29      2.21 o
   1  16  10        0.00        1.53      2.80 o
   2  16  10        1.92        2.65      2.81 o
  -2  17  10        1.07        3.48      2.73 o
  -1  17  10        5.09        6.99      2.59 o
   0  17  10        0.61        0.54      2.50 o
   1  17  10       13.22       16.02      2.78 o
  -1  18  10       21.28       16.86      2.99 o
   0  18  10        1.02        1.89      2.60 o
  -6   1  11        0.84        1.28      2.38 o
  -5   1  11      136.89      137.13      6.97 o
  -4   1  11        3.88        4.31      2.09 o
  -3   1  11        0.34        1.99      2.17 o
  -2   1  11        7.37        9.03      2.45 o
  -1   1  11      102.79       95.64      4.38 o
   0   1  11       69.17       68.12      3.44 o
   1   1  11       29.05       25.69      2.93 o
   2   1  11        0.01       -0.45      3.65 o
   3   1  11      173.83      164.18      5.42 o
   4   1  11       40.98       37.78      5.68 o
   5   1  11        1.94        3.11      2.76 o
  -6   2  11        4.48        5.08      2.43 o
  -5   2  11        8.12       10.63      2.31 o
  -4   2  11       19.27       18.75      2.39 o
  -3   2  11       95.25      100.11      4.89 o
  -2   2  11        0.36        0.47      2.00 o
  -1   2  11        7.32        9.61      2.41 o
   0   2  11        1.78        3.53      3.29 o
   1   2  11        5.19        5.20      2.87 o
   2   2  11      145.07      148.06      3.49 o
   3   2  11       33.62       32.87      2.40 o
   4   2  11       87.40       81.91      5.52 o
   5   2  11        1.01        1.64      2.62 o
  -6   3  11        0.12        4.40      2.51 o
  -5   3  11        8.27       14.53      2.51 o
  -4   3  11       13.11       14.17      2.33 o
  -3   3  11       85.61       86.21      2.45 o
  -2   3  11       55.81       49.51      2.12 o
  -1   3  11        0.19        1.05      2.53 o
   0   3  11       78.63       89.11      3.23 o
   1   3  11       11.84       11.60      2.24 o
   2   3  11       75.14       73.02      2.57 o
   3   3  11       48.73       42.36      2.57 o
   4   3  11        0.05        1.22      2.44 o
   5   3  11        5.94        7.39      2.85 o
  -6   4  11        0.19        1.40      2.57 o
  -5   4  11        0.38        3.96      2.10 o
  -4   4  11        0.20        1.74      2.16 o
  -3   4  11       16.33       17.24      2.17 o
  -2   4  11       18.68       15.74      1.90 o
  -1   4  11      507.72      523.98     12.68 o
   0   4  11        1.51       -1.03      2.82 o
   1   4  11       11.11       12.97      2.26 o
   2   4  11       86.95       82.56      2.68 o
   3   4  11       24.00       30.76      2.48 o
   4   4  11       12.31       13.20      2.29 o
   5   4  11        0.09        3.41      2.66 o
  -6   5  11        3.56        2.53      2.63 o
  -5   5  11       11.62       12.18      2.49 o
  -4   5  11        9.09       12.92      2.38 o
  -3   5  11       65.96       72.09      3.58 o
  -2   5  11       57.16       56.25      4.04 o
  -1   5  11      129.55      140.57      7.20 o
   0   5  11        4.52        4.55      3.06 o
   1   5  11       14.32       19.16      2.34 o
   2   5  11        7.31       11.59      1.93 o
   3   5  11       27.85       23.22      2.54 o
   4   5  11       25.74       24.79      2.80 o
   5   5  11        6.45        5.04      2.68 o
  -6   6  11        2.45        5.23      2.59 o
  -5   6  11        0.02        2.29      2.36 o
  -4   6  11       35.54       35.11      2.73 o
  -3   6  11        1.01        2.52      1.87 o
  -2   6  11        0.31        1.22      1.76 o
  -1   6  11       33.38       34.57      2.50 o
   0   6  11        1.17        4.51      2.68 o
   1   6  11       38.53       37.86      2.28 o
   2   6  11       45.13       45.73      3.20 o
   3   6  11       53.97       48.39      3.13 o
   4   6  11       59.92       57.06      2.56 o
   5   6  11       12.27       12.16      3.00 o
  -6   7  11        2.94        4.59      2.52 o
  -5   7  11       29.00       36.38      2.36 o
  -4   7  11        1.97        1.97      2.03 o
  -3   7  11       24.41       25.77      2.01 o
  -2   7  11        0.54        2.61      2.13 o
  -1   7  11      183.86      212.61      3.95 o
   0   7  11      430.50      438.30     19.70 o
   1   7  11      340.01      332.85     10.97 o
   2   7  11       15.24       19.58      2.29 o
   3   7  11        7.16        7.42      2.13 o
   4   7  11        2.37        2.58      2.30 o
   5   7  11        1.86        3.91      2.45 o
  -6   8  11        0.32        4.56      2.62 o
  -5   8  11       11.26       12.61      2.41 o
  -4   8  11        1.52        1.77      2.03 o
  -3   8  11       21.00       24.53      1.99 o
  -2   8  11        8.52       13.28      2.21 o
  -1   8  11        1.45        3.09      2.24 o
   0   8  11       64.36       65.72      2.58 o
   1   8  11      636.46      643.41     15.82 o
   2   8  11       29.50       26.78      2.25 o
   3   8  11       13.58       16.59      2.16 o
   4   8  11        0.32        1.48      2.39 o
   5   8  11       24.37       21.76      2.68 o
  -5   9  11        4.92        2.68      2.41 o
  -4   9  11        0.83        2.46      2.42 o
  -3   9  11        7.64        7.83      2.13 o
  -2   9  11      216.77      222.49      8.81 o
  -1   9  11        2.74        4.87      2.37 o
   0   9  11       14.77       16.76      2.22 o
   1   9  11        0.66        3.07      2.36 o
   2   9  11        0.91        3.74      2.10 o
   3   9  11        0.03       -0.75      2.13 o
   4   9  11        1.60        3.54      2.64 o
  -5  10  11       10.63       13.48      2.54 o
  -4  10  11       27.69       29.16      2.46 o
  -3  10  11       51.95       52.13      3.53 o
  -2  10  11       12.48        8.47      2.32 o
  -1  10  11        8.04        7.36      2.27 o
   0  10  11       95.71      103.33      2.58 o
   1  10  11        5.01        6.71      2.59 o
   2  10  11      146.40      148.18      5.04 o
   3  10  11        0.05        2.40      2.24 o
   4  10  11       11.31       17.58      2.62 o
  -5  11  11        1.89        4.42      2.88 o
  -4  11  11       14.92       16.89      2.62 o
  -3  11  11      102.08      106.80      7.08 o
  -2  11  11        2.44        3.58      2.53 o
  -1  11  11        5.55        4.97      2.09 o
   0  11  11       45.27       52.53      2.83 o
   1  11  11       43.81       43.79      3.13 o
   2  11  11       36.25       37.87      2.45 o
   3  11  11        4.17        4.63      2.24 o
   4  11  11        3.53        5.89      2.53 o
  -5  12  11        0.34        0.08      3.02 o
  -4  12  11        0.19        1.49      2.54 o
  -3  12  11        0.73        0.59      2.18 o
  -2  12  11       12.31       18.44      2.55 o
  -1  12  11       10.01       11.56      2.65 o
   0  12  11        2.46       -0.37      1.97 o
   1  12  11       34.05       31.64      2.36 o
   2  12  11        4.39        5.21      2.37 o
   3  12  11        1.09        2.84      2.25 o
   4  12  11       10.52       11.73      2.73 o
  -4  13  11        2.94        4.80      2.55 o
  -3  13  11        2.85        3.52      2.49 o
  -2  13  11        5.91        7.59      2.84 o
  -1  13  11        0.72        0.52      2.41 o
   0  13  11       17.95       15.84      2.03 o
   1  13  11        8.69        8.79      2.49 o
   2  13  11        2.65        5.77      2.55 o
   3  13  11        5.54        5.38      2.46 o
  -4  14  11        4.44        5.72      2.65 o
  -3  14  11        3.79        5.80      2.51 o
  -2  14  11        0.54        3.13      2.57 o
  -1  14  11        5.14       10.08      3.32 o
   0  14  11       10.46        9.14      2.25 o
   1  14  11       43.51       46.17      3.23 o
   2  14  11        6.21        7.31      2.54 o
   3  14  11        0.01       -0.35      2.62 o
  -3  15  11        6.19        6.99      2.43 o
  -2  15  11       16.40       16.60      2.57 o
  -1  15  11        0.15        1.86      2.33 o
   0  15  11       28.59       29.84      2.27 o
   1  15  11       17.97       16.82      2.80 o
   2  15  11        0.46        1.81      3.05 o
  -3  16  11        1.29        1.24      2.54 o
  -2  16  11        0.22        2.30      2.59 o
  -1  16  11        0.76        1.77      2.44 o
   0  16  11       52.36       59.00      2.48 o
   1  16  11       40.05       41.99      3.28 o
   2  16  11        0.00        2.01      2.92 o
  -2  17  11        0.80        3.97      2.87 o
  -1  17  11        0.00        1.95      2.75 o
   0  17  11        8.96        9.62      2.51 o
   1  17  11       23.49       27.15      3.33 o
  -6   0  12       92.58       75.77     10.78 o
  -5   0  12       12.90       17.36      3.52 o
  -4   0  12        0.00        2.06      2.71 o
  -3   0  12       26.77       24.28      3.68 o
  -2   0  12      510.88      499.31      5.96 o
  -1   0  12     1136.45      979.83      7.25 o
   0   0  12      336.38      362.47      5.52 o
   1   0  12       43.35       55.33      5.36 o
   2   0  12      198.99      201.96      5.10 o
   3   0  12        0.03        2.73      3.85 o
   4   0  12        0.57        1.28      4.22 o
   5   0  12        2.21        2.91      4.38 o
  -6   1  12       44.89       46.84      4.60 o
  -5   1  12        0.02        1.28      2.28 o
  -4   1  12       30.03       30.81      2.26 o
  -3   1  12       36.20       36.68      2.43 o
  -2   1  12        6.97        8.63      2.82 o
  -1   1  12       66.35       52.64      2.97 o
   0   1  12       68.81       67.12      2.89 o
   1   1  12       61.07       57.03      3.12 o
   2   1  12       71.38       59.82      3.10 o
   3   1  12       38.04       36.86      2.98 o
   4   1  12        4.79        7.78      3.57 o
   5   1  12        3.32        2.30      3.38 o
  -6   2  12        0.18        1.21      2.58 o
  -5   2  12        1.07        1.73      2.40 o
  -4   2  12       27.29       28.14      2.16 o
  -3   2  12      108.92      108.01      6.73 o
  -2   2  12       56.13       58.98      5.10 o
  -1   2  12      349.98      337.79      8.69 o
   0   2  12        1.12        3.26      2.88 o
   1   2  12       18.73       24.45      2.90 o
   2   2  12        0.08        7.56      3.12 o
   3   2  12       34.03       41.50      2.66 o
   4   2  12        0.60        2.32      2.30 o
   5   2  12        0.89        4.31      2.74 o
  -6   3  12        5.36        3.39      2.57 o
  -5   3  12        3.40        6.84      2.56 o
  -4   3  12       43.92       44.42      2.90 o
  -3   3  12        0.00       -0.73      2.01 o
  -2   3  12       39.69       34.88      2.14 o
  -1   3  12      120.86      122.29      3.10 o
   0   3  12       19.49       20.68      2.78 o
   1   3  12       81.51       86.39      2.66 o
   2   3  12       89.73       82.56      3.17 o
   3   3  12      132.90      125.82      3.34 o
   4   3  12        0.03        2.23      2.24 o
   5   3  12        0.00        0.18      2.51 o
  -6   4  12        0.02        0.76      2.61 o
  -5   4  12        1.36        3.53      2.65 o
  -4   4  12       28.83       33.25      3.21 o
  -3   4  12       28.77       28.95      3.50 o
  -2   4  12        0.31        1.08      1.86 o
  -1   4  12       16.86       18.92      3.06 o
   0   4  12      230.38      233.33      5.95 o
   1   4  12        6.61        6.66      2.24 o
   2   4  12       76.13       70.15      3.32 o
   3   4  12        0.02       -1.43      2.53 o
   4   4  12        0.81        3.83      2.49 o
   5   4  12        4.05        2.54      2.98 o
  -6   5  12       10.76        9.83      3.20 o
  -5   5  12       18.00       19.43      2.42 o
  -4   5  12       44.21       43.43      3.46 o
  -3   5  12        1.24        3.35      2.11 o
  -2   5  12        8.05        9.26      1.86 o
  -1   5  12      172.35      169.93      3.58 o
   0   5  12      160.61      154.27      3.48 o
   1   5  12       94.53      101.83      3.48 o
   2   5  12      512.61      522.95     11.24 o
   3   5  12      297.68      289.88     13.47 o
   4   5  12        9.36        9.60      2.82 o
   5   5  12        0.09       -1.23      2.78 o
  -6   6  12        0.21        2.25      2.76 o
  -5   6  12        0.26        3.17      2.54 o
  -4   6  12       10.83       13.48      2.31 o
  -3   6  12       35.98       39.56      2.00 o
  -2   6  12        5.38        4.94      1.90 o
  -1   6  12      199.79      206.40     10.11 o
   0   6  12      141.77      143.08      3.20 o
   1   6  12       10.04        7.89      2.28 o
   2   6  12       14.08       13.89      1.97 o
   3   6  12        0.81        2.61      2.15 o
   4   6  12       13.38       13.15      2.43 o
   5   6  12        0.32        0.28      2.47 o
  -6   7  12        4.47        5.22      2.53 o
  -5   7  12        4.71        6.34      2.31 o
  -4   7  12       27.96       24.94      2.15 o
  -3   7  12        0.38        2.35      1.77 o
  -2   7  12        2.46        4.98      1.81 o
  -1   7  12       68.86       78.19      2.37 o
   0   7  12       77.39       71.68      3.31 o
   1   7  12       64.35       71.09      2.55 o
   2   7  12       52.17       47.83      2.23 o
   3   7  12       18.60       22.73      2.23 o
   4   7  12       62.43       62.04      4.96 o
  -5   8  12        6.63        5.60      2.42 o
  -4   8  12        0.77        2.17      2.26 o
  -3   8  12        2.60        4.64      1.89 o
  -2   8  12       29.59       27.65      2.34 o
  -1   8  12       76.43       75.64      2.46 o
   0   8  12        2.99        1.20      2.64 o
   1   8  12        9.92        9.77      2.76 o
   2   8  12       55.40       56.38      2.25 o
   3   8  12       10.81       15.86      2.20 o
   4   8  12        0.76        1.51      2.35 o
  -5   9  12        5.93        5.12      2.43 o
  -4   9  12        1.56        1.87      2.17 o
  -3   9  12       19.66       20.64      2.23 o
  -2   9  12       19.02       22.97      2.60 o
  -1   9  12        3.67        6.67      2.12 o
   0   9  12        1.87        1.59      2.60 o
   1   9  12       12.19       12.24      2.69 o
   2   9  12        2.62        5.19      2.16 o
   3   9  12        0.01        0.68      2.18 o
   4   9  12       17.18       19.84      2.50 o
  -5  10  12        2.40        5.27      2.58 o
  -4  10  12        9.14        7.33      2.35 o
  -3  10  12      157.87      157.10      9.05 o
  -2  10  12       87.94       93.34      3.50 o
  -1  10  12       91.83      102.56      5.79 o
   0  10  12       33.19       32.20      2.49 o
   1  10  12       45.36       45.63      2.44 o
   2  10  12        0.28       -0.86      2.18 o
   3  10  12        1.63        6.13      2.33 o
   4  10  12        0.82        2.47      2.55 o
  -5  11  12        6.35       10.09      2.63 o
  -4  11  12       25.37       25.33      2.70 o
  -3  11  12       70.37       70.34      6.86 o
  -2  11  12       21.71       24.88      2.39 o
  -1  11  12       17.13       18.22      2.50 o
   0  11  12        7.10        6.99      2.52 o
   1  11  12        2.70        2.42      2.27 o
   2  11  12        2.41        5.00      2.25 o
   3  11  12        2.63        5.54      2.70 o
   4  11  12        4.48        5.95      2.63 o
  -4  12  12        0.21        0.50      2.38 o
  -3  12  12       28.71       28.64      2.67 o
  -2  12  12        0.73        2.46      2.38 o
  -1  12  12        1.47        0.09      2.28 o
   0  12  12        3.81        6.72      2.52 o
   1  12  12        1.66        4.16      2.36 o
   2  12  12        0.15       -0.09      2.26 o
   3  12  12        0.11        1.26      2.39 o
  -4  13  12        0.13       -0.81      2.49 o
  -3  13  12        6.36        6.99      2.39 o
  -2  13  12        1.53        5.18      2.60 o
  -1  13  12       10.77        9.39      2.43 o
   0  13  12       21.22       20.09      2.37 o
   1  13  12        7.11        5.24      2.62 o
   2  13  12       14.81       15.98      2.49 o
   3  13  12        6.70        7.64      2.55 o
  -4  14  12       10.11       10.24      2.68 o
  -3  14  12        0.86        3.56      2.33 o
  -2  14  12        2.98        8.85      2.65 o
  -1  14  12        9.94       10.92      2.65 o
   0  14  12        8.35       10.08      2.55 o
   1  14  12        8.11       12.16      2.76 o
   2  14  12        1.61        4.68      2.59 o
  -3  15  12        2.82        3.74      2.62 o
  -2  15  12        0.02        3.20      2.72 o
  -1  15  12       17.55       19.26      2.61 o
   0  15  12       31.33       30.14      2.71 o
   1  15  12        2.31        3.80      2.65 o
   2  15  12        2.42        3.12      2.62 o
  -2  16  12        1.98        5.22      2.65 o
  -1  16  12        3.94        2.36      2.62 o
   0  16  12        0.90        4.05      3.11 o
   1  16  12        2.01        2.90      2.71 o
  -1  17  12        1.76        3.32      2.93 o
   0  17  12        8.00       13.08      2.85 o
  -6   1  13        0.06        2.09      2.78 o
  -5   1  13       67.91       61.01      2.75 o
  -4   1  13        4.70        6.18      2.28 o
  -3   1  13      112.14      113.35      6.57 o
  -2   1  13      212.78      192.13      4.14 o
  -1   1  13       99.57       92.92      2.86 o
   0   1  13        0.03        0.99      2.19 o
   1   1  13       36.48       38.70      3.59 o
   2   1  13        0.15        0.27      2.84 o
   3   1  13        1.68        0.16      3.47 o
   4   1  13        6.71        4.41      4.21 o
   5   1  13        0.17        1.25      3.62 o
  -6   2  13        2.10        5.51      2.80 o
  -5   2  13        7.91        7.33      2.43 o
  -4   2  13        4.73        3.32      2.28 o
  -3   2  13      134.24      138.18      5.98 o
  -2   2  13      783.72      736.96     50.39 o
  -1   2  13       27.82       30.83      2.37 o
   0   2  13       33.76       30.80      2.79 o
   1   2  13       12.13       13.93      4.26 o
   2   2  13       72.66       63.18      3.10 o
   3   2  13       46.10       32.78      4.91 o
   4   2  13        0.00        5.72      2.91 o
   5   2  13        0.06        0.38      3.40 o
  -6   3  13        0.45        0.31      2.82 o
  -5   3  13        6.57        7.65      2.57 o
  -4   3  13       49.14       46.88      2.76 o
  -3   3  13      128.49      132.83      7.69 o
  -2   3  13      193.51      176.44     16.54 o
  -1   3  13       71.16       58.03      2.83 o
   0   3  13       35.07       36.70      3.67 o
   1   3  13       12.74       12.83      2.28 o
   2   3  13       20.97       20.82      3.23 o
   3   3  13        0.75        2.46      2.43 o
   4   3  13        3.56        5.36      2.73 o
   5   3  13        0.33        2.12      2.96 o
  -6   4  13        0.05        1.99      2.85 o
  -5   4  13       12.45       12.18      2.56 o
  -4   4  13        6.09        3.67      2.30 o
  -3   4  13       11.59       13.85      2.06 o
  -2   4  13       38.57       38.42      3.53 o
  -1   4  13       48.36       45.29      2.79 o
   0   4  13       11.42       13.19      2.68 o
   1   4  13       29.30       31.55      2.72 o
   2   4  13       56.45       52.38      3.34 o
   3   4  13       21.64       22.59      2.43 o
   4   4  13        5.73        2.41      3.07 o
   5   4  13        0.05        0.94      3.00 o
  -6   5  13        0.35        3.76      2.85 o
  -5   5  13        0.03       -0.14      2.44 o
  -4   5  13        9.31        5.68      2.33 o
  -3   5  13        1.51        2.09      2.04 o
  -2   5  13      125.50      124.10      6.27 o
  -1   5  13      199.91      193.23      8.59 o
   0   5  13        5.57        4.69      2.92 o
   1   5  13       54.10       55.29      2.38 o
   2   5  13       37.51       37.08      2.03 o
   3   5  13       17.30       18.19      2.68 o
   4   5  13       23.81       20.84      3.60 o
  -6   6  13        0.27        3.21      2.74 o
  -5   6  13        5.88        8.40      3.31 o
  -4   6  13       41.70       44.16      2.13 o
  -3   6  13      140.40      154.24      8.85 o
  -2   6  13      144.82      136.63      6.89 o
  -1   6  13        3.89        3.11      2.66 o
   0   6  13        9.17        9.52      3.29 o
   1   6  13      137.45      151.32      3.51 o
   2   6  13       20.66       19.16      2.09 o
   3   6  13        0.31        1.36      2.14 o
   4   6  13        0.91        2.85      2.35 o
  -5   7  13        5.46        7.66      2.23 o
  -4   7  13        1.90        3.91      2.03 o
  -3   7  13       36.85       37.92      2.25 o
  -2   7  13       22.05       28.15      2.09 o
  -1   7  13       48.90       48.13      3.04 o
   0   7  13        1.24        0.04      2.93 o
   1   7  13      138.09      151.38      4.70 o
   2   7  13       77.99       83.42      3.55 o
   3   7  13        0.24        1.49      2.18 o
   4   7  13        0.00       -0.35      2.41 o
  -5   8  13        1.82        1.98      2.37 o
  -4   8  13       17.85       15.68      2.32 o
  -3   8  13       90.83       90.97      5.13 o
  -2   8  13        0.00       -0.80      2.15 o
  -1   8  13       51.94       52.43      3.30 o
   0   8  13        1.43        2.68      2.62 o
   1   8  13        3.96       10.06      2.72 o
   2   8  13      115.59      121.58      3.22 o
   3   8  13        1.83        2.72      2.19 o
   4   8  13       11.09       10.20      2.47 o
  -5   9  13        7.94        9.04      2.56 o
  -4   9  13        0.59        2.53      2.32 o
  -3   9  13        1.53        2.18      1.97 o
  -2   9  13        6.31        4.73      2.24 o
  -1   9  13        3.72        5.68      2.14 o
   0   9  13       47.88       58.91      5.28 o
   1   9  13        0.39        0.74      2.43 o
   2   9  13       17.19       20.08      2.42 o
   3   9  13        0.00        3.55      2.21 o
   4   9  13        1.42        2.78      2.46 o
  -5  10  13        0.09        1.97      2.48 o
  -4  10  13       68.35       66.85      2.42 o
  -3  10  13        0.09       -0.18      2.11 o
  -2  10  13        5.07        9.17      2.37 o
  -1  10  13       34.69       43.42      2.43 o
   0  10  13        1.35        4.35      2.88 o
   1  10  13       26.44       31.79      2.32 o
   2  10  13        4.91        6.13      2.08 o
   3  10  13        1.11        3.34      2.25 o
   4  10  13        7.73        6.67      2.57 o
  -5  11  13        0.14        2.40      2.62 o
  -4  11  13       37.81       29.45      2.52 o
  -3  11  13      172.84      171.81     10.92 o
  -2  11  13        0.19        3.79      2.39 o
  -1  11  13       72.33       77.31      2.50 o
   0  11  13        0.81        2.25      2.67 o
   1  11  13        3.96        5.43      2.48 o
   2  11  13       16.73       19.73      2.42 o
   3  11  13        0.40        2.52      2.35 o
  -4  12  13       13.90       13.71      2.41 o
  -3  12  13        0.28        3.53      2.21 o
  -2  12  13        0.18        4.75      2.53 o
  -1  12  13        5.82        5.70      2.25 o
   0  12  13      130.93      140.28     10.04 o
   1  12  13      108.24      122.78      2.85 o
   2  12  13        1.90        3.93      2.26 o
   3  12  13        4.44        5.37      2.60 o
  -4  13  13       19.86       16.40      2.57 o
  -3  13  13        2.98        3.54      2.31 o
  -2  13  13        0.11        5.68      2.45 o
  -1  13  13       49.38       45.27      2.72 o
   0  13  13       17.73       15.64      2.59 o
   1  13  13        0.39        3.78      2.63 o
   2  13  13        2.10        2.04      2.38 o
  -3  14  13        5.14        6.86      2.42 o
  -2  14  13        3.35        4.27      3.79 o
  -1  14  13        1.78        5.35      2.63 o
   0  14  13        0.37        2.71      2.55 o
   1  14  13       13.70       15.55      2.68 o
   2  14  13        0.48        1.40      2.49 o
  -3  15  13        0.01        0.79      2.44 o
  -2  15  13        3.57        5.10      2.47 o
  -1  15  13        5.72       10.45      2.67 o
   0  15  13        0.15        0.34      2.69 o
   1  15  13       12.78       14.45      2.61 o
  -2  16  13        0.73        1.72      2.90 o
  -1  16  13       24.29       27.93      2.99 o
   0  16  13       32.46       36.40      2.74 o
  -6   0  14       19.85       16.21      3.30 o
  -5   0  14       16.73       12.83      3.98 o
  -4   0  14       13.29       14.98      3.82 o
  -3   0  14        0.01        5.40      3.52 o
  -2   0  14        0.82        2.70      3.52 o
  -1   0  14       14.09       10.64      3.42 o
   0   0  14        9.86       16.77      3.00 o
   1   0  14       23.88       34.01      4.10 o
   2   0  14       86.31       72.08      4.49 o
   3   0  14       43.26       41.16      4.22 o
   4   0  14        1.39        2.49      4.21 o
  -6   1  14        0.28        2.86      2.68 o
  -5   1  14        0.24       -0.67      2.44 o
  -4   1  14        0.74       -0.13      2.81 o
  -3   1  14       56.26       51.11      2.78 o
  -2   1  14       28.41       27.30      2.72 o
  -1   1  14       78.40       64.97      2.69 o
   0   1  14       33.43       35.29      3.04 o
   1   1  14      106.56       98.63      3.43 o
   2   1  14        3.16        3.60      2.88 o
   3   1  14       11.08        8.74      2.87 o
   4   1  14        3.52        3.96      3.63 o
  -6   2  14        0.00        2.24      2.68 o
  -5   2  14        2.23        4.42      2.39 o
  -4   2  14       20.04       23.16      2.30 o
  -3   2  14      127.08      118.33      5.11 o
  -2   2  14      501.11      453.07     22.58 o
  -1   2  14      110.20      108.72      3.23 o
   0   2  14      142.86      132.94      3.05 o
   1   2  14        6.11        7.32      2.79 o
   2   2  14        0.46       -1.61      2.80 o
   3   2  14        4.79        5.12      2.98 o
   4   2  14        0.00        2.41      3.22 o
  -6   3  14       26.79       21.62      2.94 o
  -5   3  14        3.83        2.49      2.95 o
  -4   3  14        1.61        1.54      2.48 o
  -3   3  14        1.80        6.79      2.16 o
  -2   3  14       40.65       33.00      3.52 o
  -1   3  14      101.54      101.89      5.19 o
   0   3  14       19.66       21.47      3.01 o
   1   3  14        8.77        7.95      2.26 o
   2   3  14        1.05        2.30      2.74 o
   3   3  14        2.67        5.21      3.26 o
   4   3  14        3.69        2.77      3.05 o
  -6   4  14        1.92        3.93      2.91 o
  -5   4  14        0.17        2.88      2.55 o
  -4   4  14        0.57        0.35      2.41 o
  -3   4  14        0.00        1.11      2.06 o
  -2   4  14       10.91       10.90      2.31 o
  -1   4  14       58.57       63.56      2.88 o
   0   4  14       10.49       10.38      2.69 o
   1   4  14       88.04       99.94      2.51 o
   2   4  14        0.85        3.07      2.54 o
   3   4  14        5.04        1.34      2.91 o
   4   4  14        3.51        3.29      2.47 o
  -6   5  14       17.28       15.67      3.51 o
  -5   5  14       32.53       30.40      3.34 o
  -4   5  14       33.86       42.02      3.98 o
  -3   5  14        4.80        4.56      1.86 o
  -2   5  14       96.09       90.96      4.37 o
  -1   5  14      390.86      397.71     21.24 o
   0   5  14      122.35      107.04      4.56 o
   1   5  14       39.19       41.62      2.40 o
   2   5  14        6.31       11.05      2.39 o
   3   5  14       14.15       15.08      2.16 o
   4   5  14        1.47        1.80      2.63 o
  -5   6  14       12.43       12.15      2.56 o
  -4   6  14       22.09       18.92      2.21 o
  -3   6  14        4.41        7.82      1.97 o
  -2   6  14        8.85       10.55      2.00 o
  -1   6  14        0.14        0.81      2.70 o
   0   6  14        3.06        5.28      2.66 o
   1   6  14        4.86        4.29      2.69 o
   2   6  14       14.89       19.32      2.13 o
   3   6  14        2.79        3.45      2.12 o
   4   6  14        9.71       12.36      2.47 o
  -5   7  14        0.00        1.64      2.46 o
  -4   7  14       38.79       31.70      2.25 o
  -3   7  14       58.23       55.64      3.67 o
  -2   7  14        0.04        2.74      1.93 o
  -1   7  14       59.00       57.89      5.41 o
   0   7  14       61.60       67.88      5.03 o
   1   7  14       43.43       56.05      3.79 o
   2   7  14       62.98       65.44      2.25 o
   3   7  14        2.72        4.05      2.22 o
   4   7  14        1.50        5.35      2.46 o
  -5   8  14        7.17       10.41      2.41 o
  -4   8  14        4.57        6.18      2.24 o
  -3   8  14        0.77        3.38      2.07 o
  -2   8  14       22.45       24.65      2.65 o
  -1   8  14        8.79       11.67      3.34 o
   0   8  14        1.65        6.00      3.02 o
   1   8  14       61.78       65.21      3.00 o
   2   8  14        8.05       10.27      2.23 o
   3   8  14        0.14        3.72      2.12 o
   4   8  14        0.82        1.73      2.50 o
  -5   9  14        7.03        6.25      2.49 o
  -4   9  14        9.16       11.70      2.26 o
  -3   9  14        0.69        1.65      2.03 o
  -2   9  14       19.66       23.77      2.70 o
  -1   9  14        3.43        6.48      2.95 o
   0   9  14       54.98       59.76      4.40 o
   1   9  14        0.00        0.84      2.47 o
   2   9  14       17.77       21.04      2.18 o
   3   9  14        0.09        1.73      2.31 o
  -5  10  14        1.60        2.90      2.83 o
  -4  10  14        5.38        3.03      2.26 o
  -3  10  14       23.19       22.26      2.34 o
  -2  10  14       10.69       10.15      2.34 o
  -1  10  14        7.27       10.26      3.02 o
   0  10  14       11.31       12.15      2.96 o
   1  10  14       24.83       30.23      2.42 o
   2  10  14        0.00       -1.51      2.14 o
   3  10  14        0.83        1.11      2.36 o
  -4  11  14        0.44        1.76      2.36 o
  -3  11  14        1.95        5.22      2.18 o
  -2  11  14        0.00        3.59      2.23 o
  -1  11  14        0.03        0.42      2.24 o
   0  11  14        0.80        1.47      4.29 o
   1  11  14        4.52        8.02      2.49 o
   2  11  14        1.57        1.77      2.31 o
   3  11  14        0.50        0.55      2.41 o
  -4  12  14        1.55        2.92      2.46 o
  -3  12  14        1.13        2.42      2.27 o
  -2  12  14        3.64        5.90      2.26 o
  -1  12  14        0.03        1.16      2.28 o
   0  12  14       12.53       15.84      2.85 o
   1  12  14       20.58       22.52      2.41 o
   2  12  14        0.13        2.34      2.38 o
   3  12  14        0.15        5.33      2.65 o
  -4  13  14       13.77       13.23      2.84 o
  -3  13  14        9.26        5.38      2.39 o
  -2  13  14        1.01        0.95      2.50 o
  -1  13  14       20.32       24.55      3.00 o
   0  13  14       48.73       50.27      3.43 o
   1  13  14        1.50        4.12      2.61 o
   2  13  14        0.70        3.37      2.49 o
  -3  14  14        5.77        3.67      2.43 o
  -2  14  14       18.92       20.68      2.63 o
  -1  14  14       55.95       56.01      2.67 o
   0  14  14       29.31       29.07      4.25 o
   1  14  14        3.77        5.82      2.87 o
   2  14  14        1.62        1.93      2.57 o
  -2  15  14       13.48       14.82      2.58 o
  -1  15  14       27.52       29.59      2.82 o
   0  15  14       10.58       17.16      3.52 o
   1  15  14        9.46       14.79      3.04 o
  -6   1  15       11.66       12.37      2.72 o
  -5   1  15        1.64        1.70      3.12 o
  -4   1  15        1.64        6.14      4.23 o
  -3   1  15        0.73        2.56      2.59 o
  -2   1  15       51.74       43.49      2.69 o
  -1   1  15        0.07       -0.65      2.03 o
   0   1  15       27.37       30.42      2.37 o
   1   1  15        5.60        3.45      2.89 o
   2   1  15        1.64        1.58      3.09 o
   3   1  15        7.80        5.53      3.08 o
   4   1  15        0.94        2.10      3.03 o
  -6   2  15        5.47        3.15      2.93 o
  -5   2  15       10.00        8.16      2.36 o
  -4   2  15        0.06        1.06      2.58 o
  -3   2  15      187.15      165.44     12.82 o
  -2   2  15       43.86       38.71      2.70 o
  -1   2  15       47.66       50.67      2.53 o
   0   2  15        1.33        2.32      3.40 o
   1   2  15       12.78       13.28      2.42 o
   2   2  15       23.21       17.79      3.16 o
   3   2  15       14.85       14.84      3.38 o
   4   2  15        0.88        3.54      3.07 o
  -6   3  15        0.02        0.79      2.92 o
  -5   3  15        0.04        1.12      2.87 o
  -4   3  15        5.95        6.94      2.14 o
  -3   3  15        2.88        4.01      2.50 o
  -2   3  15       73.74       63.62      6.24 o
  -1   3  15       16.78       15.18      2.20 o
   0   3  15        0.84        0.70      2.67 o
   1   3  15        1.39        2.88      2.24 o
   2   3  15        9.33       12.39      2.88 o
   3   3  15        5.54        7.84      3.65 o
   4   3  15        3.75        5.15      3.47 o
  -5   4  15       11.29       13.76      2.82 o
  -4   4  15       13.48       12.46      2.38 o
  -3   4  15       89.57       88.82      6.47 o
  -2   4  15      441.90      406.15     19.07 o
  -1   4  15       92.80       91.51      5.99 o
   0   4  15        0.10        0.28      2.96 o
   1   4  15       14.24       15.97      2.21 o
   2   4  15        2.37        3.76      2.25 o
   3   4  15        0.00        1.87      3.24 o
   4   4  15        5.87        8.01      3.88 o
  -5   5  15        6.26        7.20      2.70 o
  -4   5  15        6.59        7.94      2.22 o
  -3   5  15        0.47       -0.31      1.98 o
  -2   5  15       83.56       81.15      5.16 o
  -1   5  15       76.23       76.44      3.05 o
   0   5  15        0.01        1.61      2.71 o
   1   5  15        4.29        6.45      2.19 o
   2   5  15       14.14       16.37      2.46 o
   3   5  15       10.32       11.05      2.71 o
   4   5  15        1.54        2.49      2.35 o
  -5   6  15        1.24        4.62      2.33 o
  -4   6  15        3.48        4.08      2.28 o
  -3   6  15      103.83      103.42      8.12 o
  -2   6  15       49.21       48.08      4.00 o
  -1   6  15       62.75       61.23      2.94 o
   0   6  15       12.73       15.47      2.66 o
   1   6  15       13.38       16.32      4.14 o
   2   6  15       10.61       10.85      2.50 o
   3   6  15       11.99       10.64      2.20 o
   4   6  15        0.04        1.63      2.49 o
  -5   7  15        0.76        0.15      2.38 o
  -4   7  15        1.09        1.57      2.19 o
  -3   7  15        6.99        9.27      2.04 o
  -2   7  15       11.55       13.46      2.60 o
  -1   7  15       37.78       36.03      2.83 o
   0   7  15       66.05       73.33      6.12 o
   1   7  15       66.85       69.16      2.49 o
   2   7  15        4.30        5.62      2.33 o
   3   7  15        0.37        5.16      3.01 o
   4   7  15        2.07        2.66      2.44 o
  -5   8  15        4.00        5.87      2.54 o
  -4   8  15      111.92      100.76      6.60 o
  -3   8  15       72.81       68.44      4.67 o
  -2   8  15        0.17        1.89      1.86 o
  -1   8  15       30.86       32.26      3.05 o
   0   8  15        0.85        2.30      2.98 o
   1   8  15        4.16        6.42      2.76 o
   2   8  15        5.15        5.36      2.23 o
   3   8  15        4.63        4.68      2.36 o
  -5   9  15        0.16        2.82      2.51 o
  -4   9  15        0.32       -1.02      2.42 o
  -3   9  15       32.71       31.19      3.31 o
  -2   9  15        7.47        7.41      2.27 o
  -1   9  15       15.44       15.85      2.82 o
   0   9  15       27.46       30.64      3.05 o
   1   9  15        5.67        7.30      2.89 o
   2   9  15       11.00       13.33      2.15 o
   3   9  15        0.74        2.85      2.42 o
  -4  10  15        0.36        2.97      2.29 o
  -3  10  15       20.18       16.97      2.42 o
  -2  10  15        3.38        4.92      2.32 o
  -1  10  15       24.19       24.00      2.87 o
   0  10  15        0.00        2.67      2.84 o
   1  10  15       10.47        6.18      3.15 o
   2  10  15        3.18        2.87      2.44 o
   3  10  15        0.50        2.79      2.43 o
  -4  11  15        0.00       -0.67      2.52 o
  -3  11  15        3.83        3.92      2.29 o
  -2  11  15        6.73        8.67      2.50 o
  -1  11  15        3.41        0.43      2.79 o
   0  11  15        0.83        3.79      2.84 o
   1  11  15        0.07        7.22      3.12 o
   2  11  15        3.24        4.71      2.40 o
  -4  12  15        2.08        2.79      2.45 o
  -3  12  15        1.36        4.22      2.21 o
  -2  12  15        9.12       11.10      2.43 o
  -1  12  15        0.97        4.68      2.91 o
   0  12  15       22.02       29.05      3.33 o
   1  12  15       10.83       11.45      2.49 o
   2  12  15        1.60        3.29      2.45 o
  -3  13  15       12.69       13.34      2.43 o
  -2  13  15        0.93        3.99      2.54 o
  -1  13  15        7.71       10.07      3.30 o
   0  13  15        4.57        6.01      3.32 o
   1  13  15        0.21       -0.53      2.79 o
   2  13  15        0.38       -0.38      2.30 o
  -2  14  15        0.05        0.81      2.50 o
  -1  14  15        9.42        9.57      3.41 o
   0  14  15        1.06        2.00      3.35 o
   1  14  15        5.21        4.85      2.78 o
  -1  15  15        0.69        3.40      3.47 o
   0  15  15        7.42        6.47      3.29 o
  -5   0  16        5.50        3.35      4.12 o
  -4   0  16       61.99       53.32      4.28 o
  -3   0  16       62.76       59.57      4.06 o
  -2   0  16       15.26       13.39      3.71 o
  -1   0  16        9.34       10.99      3.57 o
   0   0  16        0.08        3.00      2.62 o
   1   0  16        7.05        8.46      4.06 o
   2   0  16       12.11        7.80      4.06 o
   3   0  16        0.71       -0.37      4.89 o
   4   0  16        2.38        6.01      4.56 o
  -5   1  16        7.53        5.26      3.23 o
  -4   1  16        0.45        3.65      2.90 o
  -3   1  16       44.15       42.08      2.82 o
  -2   1  16        4.12        2.41      2.86 o
  -1   1  16        1.83        5.39      2.24 o
   0   1  16       11.65       11.92      2.36 o
   1   1  16       73.15       60.79      3.09 o
   2   1  16        1.99        3.19      5.61 o
   3   1  16        1.14        5.33      3.02 o
   4   1  16        0.52        2.36      3.53 o
  -5   2  16        1.09        3.74      3.14 o
  -4   2  16        8.87        8.46      2.69 o
  -3   2  16       11.70        8.92      3.23 o
  -2   2  16        0.34        1.54      2.57 o
  -1   2  16        0.52       -0.99      2.21 o
   0   2  16       19.05       22.82      2.82 o
   1   2  16       26.66       26.89      2.33 o
   2   2  16        8.50        8.19      3.19 o
   3   2  16        1.23        4.67      2.96 o
   4   2  16        2.85        1.83      3.54 o
  -5   3  16       10.92       12.19      2.41 o
  -4   3  16       15.43        9.43      2.79 o
  -3   3  16        4.75        5.83      2.88 o
  -2   3  16        1.84        1.84      2.21 o
  -1   3  16       10.78       11.15      2.13 o
   0   3  16        1.57        7.46      2.73 o
   1   3  16       18.53       14.06      3.16 o
   2   3  16        7.42        8.22      2.50 o
   3   3  16        2.49        7.96      7.09 o
   4   3  16        0.50        6.13      3.97 o
  -5   4  16        0.07        0.64      2.51 o
  -4   4  16        1.83        4.91      2.43 o
  -3   4  16       29.16       23.03      2.60 o
  -2   4  16       12.23       11.33      2.27 o
  -1   4  16       17.10       16.90      3.42 o
   0   4  16       25.92       19.55      3.02 o
   1   4  16        1.67        0.09      2.36 o
   2   4  16       11.39       10.84      2.32 o
   3   4  16        0.41        1.59      2.48 o
   4   4  16        0.00        3.40      3.58 o
  -5   5  16        0.31        1.76      2.76 o
  -4   5  16        8.24        9.44      2.10 o
  -3   5  16        5.60        6.39      2.86 o
  -2   5  16        1.28        2.13      2.12 o
  -1   5  16        8.15       10.02      2.78 o
   0   5  16       15.00       11.16      2.75 o
   1   5  16        0.26        3.87      2.51 o
   2   5  16       27.99       29.84      2.61 o
   3   5  16        1.04        4.05      3.04 o
  -5   6  16        2.19        0.93      2.43 o
  -4   6  16        0.48        2.43      2.19 o
  -3   6  16        9.96        9.92      2.06 o
  -2   6  16        4.95        3.00      2.46 o
  -1   6  16       83.97       79.17      7.35 o
   0   6  16        1.46        2.79      2.72 o
   1   6  16       94.24      103.73      3.28 o
   2   6  16       54.17       59.55      2.71 o
   3   6  16        5.78        5.49      2.87 o
  -5   7  16        3.23        3.74      2.55 o
  -4   7  16        1.79        4.65      2.22 o
  -3   7  16        0.00        1.41      2.23 o
  -2   7  16        5.55        8.75      2.38 o
  -1   7  16       43.90       42.79      5.12 o
   0   7  16        8.37        8.46      3.06 o
   1   7  16       86.80       82.79      4.33 o
   2   7  16       10.75       14.21      2.48 o
   3   7  16        0.18        0.61      2.84 o
  -5   8  16        5.03        6.23      2.49 o
  -4   8  16        4.11        5.45      2.24 o
  -3   8  16        7.90       10.72      2.30 o
  -2   8  16        4.63        3.07      2.25 o
  -1   8  16        1.41        0.30      2.72 o
   0   8  16       21.22       26.16      3.65 o
   1   8  16        5.25        8.01      2.56 o
   2   8  16        1.10        0.30      2.40 o
   3   8  16        3.43        2.03      2.28 o
  -4   9  16       15.93       14.44      2.38 o
  -3   9  16        1.69        1.57      2.28 o
  -2   9  16        0.00        2.31      2.43 o
  -1   9  16       34.20       30.88      3.02 o
   0   9  16      125.00      130.51      6.96 o
   1   9  16        3.95        5.58      3.06 o
   2   9  16        9.28       12.41      2.61 o
   3   9  16        3.30        7.27      2.50 o
  -4  10  16        3.96        5.89      2.35 o
  -3  10  16       19.33       20.05      2.21 o
  -2  10  16        0.84        0.46      2.43 o
  -1  10  16       28.19       30.64      3.55 o
   0  10  16        5.18        5.25      2.83 o
   1  10  16        8.13       10.52      3.71 o
   2  10  16        0.01        2.55      2.38 o
  -4  11  16       25.51       22.15      2.66 o
  -3  11  16       19.32       22.84      2.50 o
  -2  11  16       17.07       19.57      3.15 o
  -1  11  16        7.54        8.35      3.15 o
   0  11  16        0.48        2.96      4.27 o
   1  11  16        0.00        3.64      2.99 o
   2  11  16        0.16        2.83      2.47 o
  -3  12  16        2.26        3.66      2.43 o
  -2  12  16        8.13        5.92      2.62 o
  -1  12  16        2.05        4.74      3.01 o
   0  12  16        0.49       -0.34      2.98 o
   1  12  16        0.96        2.92      3.09 o
   2  12  16        1.70        1.24      2.43 o
  -3  13  16        0.54        1.14      2.73 o
  -2  13  16        4.25        6.98      2.71 o
  -1  13  16        2.54        4.44      3.03 o
   0  13  16        0.54       -0.23      3.40 o
   1  13  16        0.32        4.01      5.80 o
  -2  14  16        0.07        2.01      2.96 o
  -1  14  16        3.75        3.98      3.95 o
   0  14  16        0.00       -0.39      3.44 o
  -5   1  17        6.91        8.05      2.98 o
  -4   1  17        2.06        3.69      2.97 o
  -3   1  17       12.36        9.58      2.66 o
  -2   1  17       47.20       36.88      2.74 o
  -1   1  17        7.15       13.82      2.15 o
   0   1  17       35.96       25.83      2.02 o
   1   1  17        5.26        7.87      2.31 o
   2   1  17        2.67        0.27      3.20 o
   3   1  17        2.63        6.88      3.07 o
  -5   2  17        0.71        1.73      2.96 o
  -4   2  17        4.79        5.91      2.81 o
  -3   2  17       17.07       14.65      2.78 o
  -2   2  17       25.60       24.87      2.40 o
  -1   2  17        0.05        0.06      2.81 o
   0   2  17       12.32       16.91      2.32 o
   1   2  17        1.65        3.49      2.24 o
   2   2  17        0.89        1.12      3.16 o
   3   2  17        0.15        2.69      3.16 o
  -5   3  17        2.25        4.41      2.95 o
  -4   3  17       23.34       15.09      3.76 o
  -3   3  17       10.85       10.34      2.66 o
  -2   3  17        1.81       -0.82      2.20 o
  -1   3  17        2.40        0.75      2.19 o
   0   3  17        0.32        1.77      4.92 o
   1   3  17        1.57        1.08      2.44 o
   2   3  17       11.36        8.87      2.54 o
   3   3  17        0.20        0.21      3.16 o
  -5   4  17        1.69        1.64      2.45 o
  -4   4  17        0.19        1.23      2.80 o
  -3   4  17       49.69       36.42      2.74 o
  -2   4  17       22.21       17.41      2.97 o
  -1   4  17       14.03       13.99      2.65 o
   0   4  17        0.01        3.91      2.70 o
   1   4  17       14.95       16.37      2.53 o
   2   4  17        0.17        2.87      2.73 o
   3   4  17        0.12        3.59      2.51 o
  -5   5  17        1.38       -0.19      2.49 o
  -4   5  17        8.83        6.44      2.58 o
  -3   5  17        0.09        1.28      2.42 o
  -2   5  17       17.92       16.36      2.27 o
  -1   5  17       71.74       68.18      9.88 o
   0   5  17        2.60        7.38      3.62 o
   1   5  17        2.23        6.07      2.30 o
   2   5  17        2.14        3.84      2.38 o
   3   5  17        4.69        6.52      2.54 o
  -5   6  17        8.69        6.41      2.49 o
  -4   6  17        6.74        8.78      2.11 o
  -3   6  17        1.55        2.02      2.40 o
  -2   6  17        1.24        4.31      2.75 o
  -1   6  17        0.84       -1.13      2.81 o
   0   6  17       20.69       28.46      3.26 o
   1   6  17        4.86        6.12      2.41 o
   2   6  17       10.67        8.15      2.82 o
   3   6  17        0.82        2.60      2.76 o
  -4   7  17        0.92        0.44      2.16 o
  -3   7  17       12.96       10.29      2.45 o
  -2   7  17       25.95       20.28      2.49 o
  -1   7  17        0.17        2.42      3.00 o
   0   7  17       28.32       30.02      5.33 o
   1   7  17       52.12       58.11      3.30 o
   2   7  17        2.90        7.03      2.60 o
   3   7  17        6.98        6.65      2.98 o
  -4   8  17        0.16        2.46      2.19 o
  -3   8  17        0.01        2.84      2.01 o
  -2   8  17        1.55        1.59      2.47 o
  -1   8  17        0.58        1.49      2.80 o
   0   8  17       14.53       20.77      4.61 o
   1   8  17        5.15        5.38      2.39 o
   2   8  17        0.02        4.20      2.84 o
  -4   9  17        3.16        3.58      2.52 o
  -3   9  17        3.06        5.92      2.27 o
  -2   9  17        0.23        3.47      2.36 o
  -1   9  17        0.32        0.88      3.21 o
   0   9  17        0.00        3.07      2.94 o
   1   9  17       11.57       14.27      2.47 o
   2   9  17        4.19        3.38      2.68 o
  -4  10  17        6.75        7.91      2.44 o
  -3  10  17        1.06        4.14      2.12 o
  -2  10  17        0.72       -0.20      2.53 o
  -1  10  17        0.60        1.88      2.86 o
   0  10  17        1.35        3.83      2.87 o
   1  10  17        0.29        3.02      2.69 o
   2  10  17        1.23        2.19      2.75 o
  -3  11  17        0.34        3.01      2.34 o
  -2  11  17        1.10       -0.03      2.54 o
  -1  11  17       38.66       35.91      3.16 o
   0  11  17        0.73        4.33      3.27 o
   1  11  17        3.09        5.64      3.48 o
  -3  12  17        0.37        1.50      2.47 o
  -2  12  17        4.51        6.76      3.38 o
  -1  12  17        0.44        1.42      3.31 o
   0  12  17        1.74        1.82      3.08 o
   1  12  17        0.24        2.29      3.47 o
  -2  13  17        0.06        3.19      3.52 o
  -1  13  17        1.06        5.44      4.17 o
   0  13  17        0.19        1.42      3.99 o
  -5   0  18        0.48        3.35      5.47 o
  -4   0  18        5.20        5.36      4.91 o
  -3   0  18        0.58        5.52      3.70 o
  -2   0  18       17.00       12.84      3.84 o
  -1   0  18        2.34       10.14      2.58 o
   0   0  18        2.75        4.72      3.05 o
   1   0  18       13.25       10.39      4.13 o
   2   0  18        0.18       -3.01      4.28 o
   3   0  18        2.44        3.43      5.50 o
  -5   1  18        2.97       -0.25      3.11 o
  -4   1  18        0.01        2.46      2.79 o
  -3   1  18        0.11       -0.14      2.71 o
  -2   1  18        0.24        1.76      2.63 o
  -1   1  18       23.10       24.16      1.97 o
   0   1  18        5.92        8.32      1.99 o
   1   1  18        1.40        1.37      2.46 o
   2   1  18        0.38        2.42      2.99 o
   3   1  18        0.05        0.12      3.23 o
  -5   2  18        5.51        2.46      3.10 o
  -4   2  18        6.38        4.56      2.91 o
  -3   2  18        1.79        3.41      3.80 o
  -2   2  18        3.17        0.89      2.29 o
  -1   2  18        8.45       10.69      2.17 o
   0   2  18        5.67        0.51      1.92 o
   1   2  18        1.75        0.26      2.83 o
   2   2  18        3.37        6.59      2.43 o
   3   2  18       16.06       10.84      3.52 o
  -5   3  18        5.38        1.77      3.13 o
  -4   3  18        2.26        3.26      2.89 o
  -3   3  18        6.30        5.68      2.42 o
  -2   3  18       12.88       13.77      2.25 o
  -1   3  18        0.02        0.20      2.18 o
   0   3  18       10.81       10.89      3.05 o
   1   3  18        3.66        5.13      2.96 o
   2   3  18        0.01        2.59      2.38 o
   3   3  18        0.10        1.99      2.79 o
  -5   4  18        0.02       -2.14      3.42 o
  -4   4  18        0.01       -2.20      3.20 o
  -3   4  18        0.08        1.31      2.57 o
  -2   4  18       10.16        6.46      2.37 o
  -1   4  18        1.23        2.63      2.22 o
   0   4  18        0.14        3.01      2.30 o
   1   4  18        0.20        0.89      2.35 o
   2   4  18       10.05       18.53      2.80 o
   3   4  18        0.00        1.95      2.77 o
  -4   5  18        0.01        2.45      2.54 o
  -3   5  18        0.22        2.44      2.29 o
  -2   5  18       49.16       39.72      2.83 o
  -1   5  18        0.58        0.17      2.48 o
   0   5  18        0.01        3.28      2.78 o
   1   5  18       10.98       16.39      2.38 o
   2   5  18        8.21        8.15      2.47 o
   3   5  18        3.24        0.82      3.02 o
  -4   6  18        0.01        0.22      2.49 o
  -3   6  18       52.67       44.18      4.30 o
  -2   6  18        3.08        4.04      2.43 o
  -1   6  18        0.01        0.84      2.77 o
   0   6  18        0.32        3.32      3.13 o
   1   6  18       14.48       12.21      2.42 o
   2   6  18       14.35       10.68      2.87 o
  -4   7  18        8.30        6.87      2.38 o
  -3   7  18       22.42       19.60      3.32 o
  -2   7  18       11.25        7.92      2.29 o
  -1   7  18        0.01        3.69      2.80 o
   0   7  18        1.94        2.24      3.53 o
   1   7  18        0.22        3.92      2.37 o
   2   7  18        3.17        5.24      2.63 o
  -4   8  18       12.09       10.40      2.46 o
  -3   8  18        0.51        1.11      2.71 o
  -2   8  18        0.93        3.14      2.47 o
  -1   8  18        0.77        5.87      2.90 o
   0   8  18        0.47        3.47      3.20 o
   1   8  18        3.82        4.12      2.49 o
   2   8  18        0.71        5.62      2.55 o
  -3   9  18        2.72        4.11      2.61 o
  -2   9  18        2.05        1.49      2.62 o
  -1   9  18        1.42        1.02      2.94 o
   0   9  18        1.44        0.48      2.95 o
   1   9  18        4.41        7.71      2.60 o
   2   9  18        0.56       -0.04      2.84 o
  -3  10  18        6.17        6.02      2.65 o
  -2  10  18        0.02        4.66      3.72 o
  -1  10  18        7.13        7.72      3.04 o
   0  10  18        3.02        0.30      3.30 o
   1  10  18        0.47        1.51      2.98 o
  -2  11  18        0.93        2.89      2.52 o
  -1  11  18        5.37        5.01      3.44 o
   0  11  18        1.68        4.12      3.11 o
   1  11  18        0.04        0.84      2.86 o
  -2  12  18        1.99        2.85      2.65 o
  -1  12  18        0.86        4.78      3.45 o
   0  12  18        4.51        1.25      3.51 o
  -4   1  19       11.49       11.50      3.68 o
  -3   1  19        0.68       -3.31      2.78 o
  -2   1  19        2.03        2.93      2.36 o
  -1   1  19        0.05       -0.77      1.90 o
   0   1  19        0.63        1.88      1.96 o
   1   1  19        3.32        8.01      2.41 o
   2   1  19        1.95        3.03      3.41 o
  -4   2  19        2.95        3.66      3.20 o
  -3   2  19        4.37       -0.73      2.82 o
  -2   2  19       21.14       12.41      2.49 o
  -1   2  19        9.45        8.61      2.05 o
   0   2  19        0.06        0.19      1.96 o
   1   2  19        8.63        9.47      2.56 o
   2   2  19        0.08        1.26      3.78 o
  -4   3  19        1.25       -1.37      3.23 o
  -3   3  19       25.20       20.10      2.56 o
  -2   3  19        4.45        7.03      2.58 o
  -1   3  19        0.06        1.63      2.41 o
   0   3  19       21.85       23.39      2.65 o
   1   3  19        0.06        2.25      2.39 o
   2   3  19        2.40        3.56      2.47 o
  -4   4  19        0.24        1.30      2.50 o
  -3   4  19        1.90        5.57      2.52 o
  -2   4  19       36.89       32.37      2.52 o
  -1   4  19        0.91        3.42      3.11 o
   0   4  19       29.80       31.49      2.82 o
   1   4  19        5.30        4.79      2.61 o
   2   4  19       13.44       16.51      3.13 o
  -4   5  19        2.74        2.64      2.53 o
  -3   5  19       19.50       16.94      3.64 o
  -2   5  19        0.22        1.63      2.28 o
  -1   5  19        0.42        1.87      2.30 o
   0   5  19        7.15        9.45      2.57 o
   1   5  19        3.49        7.72      2.44 o
   2   5  19        2.43        2.37      2.70 o
  -4   6  19        5.19        4.81      2.96 o
  -3   6  19        0.26       -0.50      2.44 o
  -2   6  19        2.63        2.56      2.30 o
  -1   6  19        2.01        5.26      2.35 o
   0   6  19        0.20       -0.95      3.61 o
   1   6  19        9.68       12.35      2.53 o
   2   6  19        0.98        5.27      2.95 o
  -4   7  19        1.31        2.75      3.00 o
  -3   7  19        1.83        2.44      2.78 o
  -2   7  19        0.11        5.34      2.46 o
  -1   7  19        1.03        2.60      3.21 o
   0   7  19        1.09        1.61      2.95 o
   1   7  19        1.66        7.62      2.51 o
   2   7  19        4.38        4.79      2.84 o
  -3   8  19        1.56        0.95      2.62 o
  -2   8  19        0.32        4.69      2.80 o
  -1   8  19        0.01        0.67      3.17 o
   0   8  19       15.69       17.14      7.49 o
   1   8  19        0.86        5.53      2.88 o
  -3   9  19        0.77        0.00      2.60 o
  -2   9  19        0.26        1.94      2.56 o
  -1   9  19        0.01       -2.15      3.08 o
   0   9  19        2.71        7.73      3.07 o
   1   9  19       16.99       19.20      2.87 o
  -2  10  19        2.55        4.52      2.73 o
  -1  10  19        1.48        4.21      3.13 o
   0  10  19        3.78        5.45      3.85 o
  -1  11  19        4.65        5.42      3.47 o
  -4   0  20        5.68        3.56      4.21 o
  -3   0  20        1.42        0.60      4.08 o
  -2   0  20        0.30        7.41      3.83 o
  -1   0  20        4.87        7.17      3.92 o
   0   0  20        0.01        1.38      3.05 o
   1   0  20        1.83        3.55      3.85 o
   2   0  20        1.23        3.00      4.56 o
  -4   1  20        0.32        2.39      3.27 o
  -3   1  20        0.18        0.40      2.92 o
  -2   1  20        1.12        1.47      2.45 o
  -1   1  20        0.00       -0.20      2.05 o
   0   1  20        9.20        8.02      2.35 o
   1   1  20        1.75        2.30      2.20 o
   2   1  20        5.60        6.66      2.57 o
  -4   2  20        0.00        0.13      3.29 o
  -3   2  20        0.12        2.40      2.68 o
  -2   2  20        0.12        2.82      2.33 o
  -1   2  20       22.09       23.05      2.06 o
   0   2  20        1.54        0.72      2.00 o
   1   2  20        0.47       -0.65      2.45 o
   2   2  20        0.26        3.81      3.17 o
  -4   3  20        1.96        3.88      2.59 o
  -3   3  20        0.05        4.35      2.43 o
  -2   3  20        4.74        4.90      2.36 o
  -1   3  20        0.33        1.90      2.54 o
   0   3  20        0.03       -1.01      2.23 o
   1   3  20        4.13        4.72      2.51 o
   2   3  20        1.61        1.55      2.80 o
  -4   4  20        2.97        2.44      2.55 o
  -3   4  20        0.04        2.56      2.54 o
  -2   4  20        0.95        3.72      2.50 o
  -1   4  20        0.00        0.59      2.33 o
   0   4  20        7.03       11.33      2.94 o
   1   4  20        0.18       -0.45      2.45 o
   2   4  20        0.02        2.60      4.01 o
  -3   5  20        7.21       10.47      3.33 o
  -2   5  20        0.44        0.62      2.51 o
  -1   5  20        0.07       -0.99      2.54 o
   0   5  20       11.46        9.18      3.33 o
   1   5  20        7.44        7.52      2.70 o
  -3   6  20       10.79        5.91      2.59 o
  -2   6  20        0.26        1.76      2.43 o
  -1   6  20        8.18       13.88      2.44 o
   0   6  20        4.63        5.62      2.83 o
   1   6  20       11.08        9.96      2.59 o
  -3   7  20        0.50        4.51      2.67 o
  -2   7  20        0.01        0.44      2.53 o
  -1   7  20        0.78       -0.81      2.47 o
   0   7  20       11.36       10.38      2.90 o
   1   7  20        1.76        0.52      2.58 o
  -3   8  20        0.04        2.49      2.65 o
  -2   8  20        0.35        3.15      2.65 o
  -1   8  20       10.67       15.11      3.13 o
   0   8  20        0.06        0.36      3.16 o
  -2   9  20        0.10        3.67      2.78 o
  -1   9  20       16.45       15.73      3.15 o
   0   9  20        6.74        6.19      3.19 o
  -3   1  21        1.92        2.48      3.33 o
  -2   1  21        6.92        7.42      2.46 o
  -1   1  21        1.21        3.86      2.08 o
   0   1  21        3.39        7.51      2.19 o
   1   1  21        0.07       -0.74      2.19 o
  -3   2  21        0.50        2.86      2.51 o
  -2   2  21        0.25        4.83      2.42 o
  -1   2  21        0.24        2.24      2.21 o
   0   2  21        0.62        5.25      2.12 o
   1   2  21        0.01       -1.63      2.77 o
  -3   3  21        1.73        0.89      2.46 o
  -2   3  21        1.96        3.00      2.44 o
  -1   3  21        0.38        1.40      2.20 o
   0   3  21        2.09        1.90      2.35 o
   1   3  21        0.75        1.47      2.70 o
  -3   4  21        6.79        3.93      2.53 o
  -2   4  21       12.72       10.08      2.62 o
  -1   4  21        0.00        1.85      2.47 o
   0   4  21        0.06       -1.23      2.36 o
   1   4  21        9.86       11.55      2.64 o
  -3   5  21        1.59        0.46      2.56 o
  -2   5  21        8.84        4.05      2.49 o
  -1   5  21        0.27        2.20      2.64 o
   0   5  21        0.10        4.82      2.71 o
   1   5  21        3.42        6.54      3.23 o
  -2   6  21        0.01        2.26      2.48 o
  -1   6  21        1.41        3.44      2.64 o
   0   6  21       19.59       21.77      4.56 o
  -2   7  21        1.85        5.64      2.58 o
  -1   7  21        3.31        5.47      2.70 o
   0   7  21        0.03        0.30      2.76 o
  -3   0  22       11.88        7.24      5.47 o
  -2   0  22        2.69        4.63      3.41 o
  -1   0  22        0.88        1.97      2.99 o
   0   0  22        0.71       -0.68      3.41 o
  -3   1  22        1.48        3.04      2.57 o
  -2   1  22        2.06        2.36      2.29 o
  -1   1  22        4.92        3.90      2.10 o
   0   1  22        1.24        4.98      2.16 o
  -2   2  22        3.07        2.77      3.39 o
  -1   2  22        3.98        5.15      2.45 o
   0   2  22        0.77        4.45      2.31 o
  -2   3  22        0.01        1.06      2.72 o
  -1   3  22        1.75        3.45      2.26 o
   0   3  22        0.26       -0.38      2.44 o
  -2   4  22        0.05        5.72      2.52 o
  -1   4  22        0.20        1.51      2.32 o
   0   4  22        0.13        0.35      2.25 o
  -1   5  22       10.17        9.33      2.29 o
 
