# Supplementary material for: 2-[Anilino(phen­yl)meth­yl]cyclo­heptan­one
Source: Acta Crystallogr Sect E Struct Rep Online. 2012 Dec 19;69(Pt 1):o109. doi: 10.1107/S1600536812050659 (PMC3588277; doi:10.1107/S1600536812050659)
Supplement: Supplementary file 3 [file e-69-0o109-Isup3.mol]

@<TRIPOS>MOLECULE
bagher3
    45    47     1     0     0
SMALL
NO_CHARGES
****
Generated from the CSD

@<TRIPOS>ATOM
     1 C1       1.3402   7.2719   5.9150   C.3       1 RES1   0.0000
     2 H1       2.0911   6.7939   5.5033   H         1 RES1   0.0000
     3 C2       0.0596   6.6154   5.4819   C.2       1 RES1   0.0000
     4 C3       0.0560   5.1481   5.2039   C.3       1 RES1   0.0000
     5 H3A      0.2125   5.0192   4.2554   H         1 RES1   0.0000
     6 H3B     -0.8292   4.8046   5.4009   H         1 RES1   0.0000
     7 C4       1.0653   4.3215   5.9667   C.3       1 RES1   0.0000
     8 H4A      0.8872   3.3832   5.7977   H         1 RES1   0.0000
     9 H4B      1.9501   4.5190   5.6218   H         1 RES1   0.0000
    10 C5       1.0708   4.5469   7.4494   C.3       1 RES1   0.0000
    11 H5A      0.1529   4.6465   7.7476   H         1 RES1   0.0000
    12 H5B      1.4309   3.7559   7.8787   H         1 RES1   0.0000
    13 C6       1.8507   5.7344   7.9184   C.3       1 RES1   0.0000
    14 H6A      1.8317   5.7387   8.8878   H         1 RES1   0.0000
    15 H6B      2.7746   5.6080   7.6507   H         1 RES1   0.0000
    16 C7       1.4147   7.0828   7.4438   C.3       1 RES1   0.0000
    17 H7A      2.0268   7.7441   7.8033   H         1 RES1   0.0000
    18 H7B      0.5380   7.2682   7.8159   H         1 RES1   0.0000
    19 C8       1.4116   8.7591   5.4961   C.3       1 RES1   0.0000
    20 H8       0.6451   9.2220   5.8947   H         1 RES1   0.0000
    21 C9       2.3724   8.5143   3.1781   C.2       1 RES1   0.0000
    22 H9       3.1173   8.1087   3.5587   H         1 RES1   0.0000
    23 C10      2.3216   8.6865   1.8154   C.2       1 RES1   0.0000
    24 H10      3.0336   8.4056   1.2874   H         1 RES1   0.0000
    25 C11      1.2295   9.2697   1.2306   C.2       1 RES1   0.0000
    26 H11      1.1915   9.3736   0.3070   H         1 RES1   0.0000
    27 C12      0.1904   9.7006   2.0187   C.2       1 RES1   0.0000
    28 H12     -0.5501  10.1061   1.6285   H         1 RES1   0.0000
    29 C13      0.2448   9.5332   3.3872   C.2       1 RES1   0.0000
    30 H13     -0.4647   9.8302   3.9106   H         1 RES1   0.0000
    31 C14      1.3305   8.9346   3.9972   C.2       1 RES1   0.0000
    32 C15      2.7509  10.6385   6.4658   C.2       1 RES1   0.0000
    33 C16      3.9098  11.0213   7.1483   C.2       1 RES1   0.0000
    34 H16      4.5782  10.3917   7.2988   H         1 RES1   0.0000
    35 C17      4.0823  12.3014   7.5986   C.2       1 RES1   0.0000
    36 H17      4.8652  12.5294   8.0457   H         1 RES1   0.0000
    37 C18      3.1119  13.2541   7.3986   C.2       1 RES1   0.0000
    38 H18      3.2288  14.1234   7.7081   H         1 RES1   0.0000
    39 C19      1.9634  12.8961   6.7298   C.2       1 RES1   0.0000
    40 H19      1.3011  13.5345   6.5913   H         1 RES1   0.0000
    41 C20      1.7729  11.6102   6.2599   C.2       1 RES1   0.0000
    42 H20      0.9907  11.3935   5.8049   H         1 RES1   0.0000
    43 N1       2.6162   9.3325   6.0548   N.3       1 RES1   0.0000
    44 O1      -0.9696   7.2567   5.4323   O.2       1 RES1   0.0000
    45 H1A      3.3157   8.8041   6.0904   H         1 RES1   0.0000
@<TRIPOS>BOND
     1     1     2    1
     2     1     3    1
     3     1    16    1
     4     1    19    1
     5     3     4    1
     6     3    44    2
     7     4     5    1
     8     4     6    1
     9     4     7    1
    10     7     8    1
    11     7     9    1
    12     7    10    1
    13    10    11    1
    14    10    12    1
    15    10    13    1
    16    13    14    1
    17    13    15    1
    18    13    16    1
    19    16    17    1
    20    16    18    1
    21    19    20    1
    22    19    31    1
    23    19    43    1
    24    21    22    1
    25    21    23   un
    26    21    31   un
    27    23    24    1
    28    23    25   un
    29    25    26    1
    30    25    27   un
    31    27    28    1
    32    27    29   un
    33    29    30    1
    34    29    31   un
    35    32    33   un
    36    32    41   un
    37    32    43    1
    38    33    34    1
    39    33    35   un
    40    35    36    1
    41    35    37   un
    42    37    38    1
    43    37    39   un
    44    39    40    1
    45    39    41   un
    46    41    42    1
    47    43    45    1
@<TRIPOS>SUBSTRUCTURE
     1 RES1        1 GROUP             0 ****  ****    0  
@<TRIPOS>CRYSIN
    5.7534   16.1336   18.1980   90.0000   99.3710   90.0000    14     1
